# Supplementary material for: Association between sleep duration and sarcopenic obesity: The mediating role of hemoglobin level
Source: PLoS One. 2026 Apr 27;21(4):e0347177. doi: 10.1371/journal.pone.0347177 (PMC13119890; doi:10.1371/journal.pone.0347177)
Supplement: S1 Data — (CSV) [file pone.0347177.s007.csv]

ID	Number_of_chronic_conditions¨R	Sleep.duration	hemoglobin	BMI	Age	Sex	Residence	Marital_status	PAL	Education_Status	Smoking_Status	Drinking_Status	sarcopenic_obesity 2015
101791102002	¡Ý2	7	14.2	22.139307	57	Male	Rural	Married and living with a spouse	High PAL	Elementary school or below	Smoker	drinker	NO
101791103001	¡Ý2	5	14.5	24.767588	58	Male	Rural	Single, divorced, and windowed	High PAL	Elementary school or below	Smoker	drinker	NO
101791105002	¡Ý2	7	15.4	22.903078	55	Male	Rural	Married and living with a spouse	High PAL	Elementary school or below	Non-smoker	drinker	NO
101791108002	0	7	13.9	18.64493	64	Male	Rural	Married and living with a spouse	High PAL	Elementary school or below	Smoker	Non-drinker	NO
101791111001	¡Ý2	7	16.1	25.081123	59	Male	Rural	Married and living with a spouse	High PAL	Elementary school or below	Smoker	drinker	NO
101791113001	¡Ý2	6	13.1	36.567966	73	Male	Rural	Single, divorced, and windowed	Moderate PAL	Elementary school or below	Smoker	Non-drinker	Yes
101791114002	¡Ý2	9	14	23.623152	52	Male	Rural	Married and living with a spouse	Moderate PAL	Middle school or above	Smoker	drinker	NO
101791116001	0	10	13.3	24.18372	52	Male	Rural	Married and living with a spouse	High PAL	Middle school or above	Non-smoker	Non-drinker	NO
101791121001	1	8	14.8	24.095284	47	Male	Rural	Married and living with a spouse	High PAL	Middle school or above	Non-smoker	Non-drinker	NO
101791125001	0	7	16	38.430836	45	Male	Rural	Married and living with a spouse	High PAL	Elementary school or below	Non-smoker	Non-drinker	Yes
101791231001	0	6	14.1	23.917208	69	Male	Urban	Married but living without a spouse	High PAL	Elementary school or below	Smoker	drinker	NO
101791239002	0	10	17.2	28.961117	46	Male	Urban	Married and living with a spouse	High PAL	Elementary school or below	Smoker	drinker	NO
101791240002	0	8	13.5	21.101938	53	Male	Urban	Married and living with a spouse	Moderate PAL	Elementary school or below	Smoker	Non-drinker	NO
101791241002	0	6	14.4	28.928125	52	Male	Urban	Married but living without a spouse	Low PAL	Elementary school or below	Non-smoker	Non-drinker	NO
101791243001	0	5	10.6	19.850302	48	Male	Urban	Married and living with a spouse	High PAL	Elementary school or below	Non-smoker	drinker	NO
101791248001	0	7	15.1	26.203405	63	Female	Urban	Single, divorced, and windowed	Low PAL	Elementary school or below	Non-smoker	Non-drinker	Yes
101791250002	0	5	15.4	22.549883	47	Male	Urban	Married and living with a spouse	Moderate PAL	Elementary school or below	Smoker	drinker	NO
101791253002	0	8	15	23.807232	51	Male	Urban	Married and living with a spouse	Moderate PAL	Elementary school or below	Smoker	drinker	NO
101791257001	0	6	14.2	18.693226	67	Male	Urban	Married and living with a spouse	High PAL	Elementary school or below	Non-smoker	drinker	NO
101791257002	0	3.5	13.7	29.813896	62	Female	Urban	Married and living with a spouse	Moderate PAL	Elementary school or below	Non-smoker	Non-drinker	Yes
101791258002	0	5	15.5	23.428774	51	Male	Urban	Married and living with a spouse	Moderate PAL	Elementary school or below	Smoker	Non-drinker	NO
101791259001	0	4	15.2	24.905186	45	Male	Urban	Married and living with a spouse	Moderate PAL	Elementary school or below	Smoker	drinker	NO
101791261002	1	7	15	21.452126	68	Male	Urban	Married and living with a spouse	Moderate PAL	Elementary school or below	Smoker	drinker	NO
101791304001	¡Ý2	7	17.4	30.325178	65	Male	Rural	Married and living with a spouse	High PAL	Elementary school or below	Smoker	drinker	NO
101791305002	1	10	15.6	31.529	51	Male	Rural	Married and living with a spouse	Moderate PAL	Elementary school or below	Smoker	Non-drinker	NO
101791307002	¡Ý2	8	14.7	25.41506	54	Male	Rural	Married and living with a spouse	High PAL	Elementary school or below	Smoker	drinker	NO
101791308001	¡Ý2	8	14	23.119617	56	Male	Rural	Married and living with a spouse	High PAL	Elementary school or below	Smoker	Non-drinker	NO
101791312002	¡Ý2	7	14.2	20.667835	61	Male	Rural	Married and living with a spouse	Moderate PAL	Elementary school or below	Smoker	drinker	NO
101791313001	¡Ý2	7	14.8	30.062296	55	Male	Rural	Married and living with a spouse	High PAL	Elementary school or below	Smoker	drinker	NO
101791314002	¡Ý2	10	15.7	21.707922	63	Male	Rural	Married and living with a spouse	High PAL	Elementary school or below	Smoker	drinker	NO
101791316002	¡Ý2	11	12.1	19.491703	56	Male	Rural	Married and living with a spouse	High PAL	Elementary school or below	Smoker	drinker	NO
101791317002	1	8	15.3	20.248196	51	Male	Rural	Married and living with a spouse	High PAL	Middle school or above	Smoker	drinker	NO
101791318001	¡Ý2	8	15	18.982237	49	Male	Rural	Married and living with a spouse	Moderate PAL	Middle school or above	Smoker	drinker	NO
101791320001	¡Ý2	7	15.4	24.486523	68	Male	Rural	Married and living with a spouse	Low PAL	Elementary school or below	Smoker	drinker	NO
101791324001	1	10	16.9	28.831892	52	Male	Rural	Married and living with a spouse	High PAL	Middle school or above	Smoker	Non-drinker	NO
101791325001	1	8	14.4	23.821932	47	Male	Rural	Married and living with a spouse	High PAL	Middle school or above	Non-smoker	Non-drinker	NO
101791326002	0	8	15.5	25.044119	49	Male	Rural	Married and living with a spouse	Low PAL	Elementary school or below	Non-smoker	drinker	NO
101791329002	0	10	15.4	19.640575	46	Male	Rural	Married and living with a spouse	High PAL	Elementary school or below	Smoker	Non-drinker	NO
104004103001	¡Ý2	6	18.9	25.674625	68	Male	Urban	Married and living with a spouse	Moderate PAL	Elementary school or below	Smoker	drinker	NO
104004110002	1	3	15.9	24.09796	82	Male	Urban	Married and living with a spouse	High PAL	Middle school or above	Non-smoker	Non-drinker	NO
104004202001	1	5	14.3	26.7312	69	Male	Urban	Married and living with a spouse	Low PAL	Middle school or above	Smoker	Non-drinker	NO
104004205002	1	7	15.7	29.433014	50	Male	Urban	Married and living with a spouse	High PAL	Middle school or above	Non-smoker	drinker	NO
104004207001	1	3	14.8	21.10047	52	Male	Urban	Married and living with a spouse	High PAL	Middle school or above	Smoker	drinker	NO
104004212001	1	6	16.2	28.567987	49	Male	Urban	Married and living with a spouse	Low PAL	Middle school or above	Non-smoker	drinker	NO
104004216001	1	5	15	21.3967	65	Male	Urban	Married and living with a spouse	Moderate PAL	Middle school or above	Smoker	Non-drinker	NO
104004221002	¡Ý2	6	14	26.298569	78	Male	Urban	Married and living with a spouse	Moderate PAL	Middle school or above	Smoker	drinker	NO
104004302001	0	8	16.9	31.240099	61	Male	Urban	Married and living with a spouse	Moderate PAL	Middle school or above	Smoker	drinker	Yes
104004304001	¡Ý2	8.5	15.4	16.937618	82	Male	Urban	Married and living with a spouse	High PAL	Middle school or above	Smoker	drinker	NO
104004316001	1	7	16.5	28.147871	52	Male	Urban	Married and living with a spouse	Moderate PAL	Middle school or above	Non-smoker	drinker	NO
104004319002	1	8	17.6	30.973488	81	Male	Urban	Married and living with a spouse	High PAL	Middle school or above	Smoker	drinker	NO
104004320001	0	8	15.3	27.070204	67	Male	Urban	Married and living with a spouse	High PAL	Elementary school or below	Smoker	drinker	NO
104004323001	0	7	15.1	20.452887	46	Male	Urban	Single, divorced, and windowed	High PAL	Elementary school or below	Non-smoker	drinker	NO
105102102002	1	8	15.9	22.954323	60	Male	Urban	Married and living with a spouse	High PAL	Middle school or above	Non-smoker	drinker	NO
105102105001	¡Ý2	6	15.4	24.57931	51	Male	Urban	Married and living with a spouse	High PAL	Middle school or above	Non-smoker	drinker	NO
105102107001	0	8	16.4	22.415428	52	Male	Urban	Married and living with a spouse	High PAL	Middle school or above	Smoker	drinker	NO
105102108002	¡Ý2	6	16.1	31.037416	53	Male	Urban	Married and living with a spouse	High PAL	Middle school or above	Smoker	drinker	NO
105102109001	1	5	16.8	24.61338	51	Male	Urban	Married and living with a spouse	Moderate PAL	Middle school or above	Smoker	Non-drinker	NO
105102113002	¡Ý2	6	15.5	22.787884	57	Male	Urban	Married and living with a spouse	Low PAL	Middle school or above	Smoker	drinker	NO
105102115001	1	8	14.6	24.06738	63	Male	Urban	Married and living with a spouse	High PAL	Middle school or above	Smoker	drinker	NO
105102118002	¡Ý2	6	16.1	27.235779	56	Male	Urban	Married and living with a spouse	High PAL	Middle school or above	Smoker	drinker	NO
105102120002	¡Ý2	8	15.2	35.072525	60	Male	Urban	Married and living with a spouse	Moderate PAL	Middle school or above	Smoker	drinker	NO
105102121001	0	8	13.1	21.05024	56	Male	Urban	Married and living with a spouse	Low PAL	Middle school or above	Smoker	drinker	NO
105102122001	0	4	14.1	19.824484	78	Female	Urban	Single, divorced, and windowed	Low PAL	Elementary school or below	Non-smoker	drinker	Yes
105102124002	1	8	14.7	23.207167	59	Male	Urban	Married and living with a spouse	High PAL	Middle school or above	Smoker	Non-drinker	NO
105102127001	¡Ý2	8	14	24.525917	58	Male	Urban	Married and living with a spouse	High PAL	Middle school or above	Smoker	drinker	NO
105102129001	¡Ý2	7	15.1	25.931362	52	Male	Urban	Married and living with a spouse	Moderate PAL	Middle school or above	Smoker	drinker	NO
105102130001	¡Ý2	8	11.7	22.30391	77	Female	Urban	Single, divorced, and windowed	High PAL	Elementary school or below	Smoker	Non-drinker	Yes
105102134001	¡Ý2	4	15.7	27.049084	66	Male	Urban	Married and living with a spouse	Low PAL	Middle school or above	Smoker	Non-drinker	NO
105102136002	1	7	16.2	26.47378	60	Male	Urban	Married and living with a spouse	Moderate PAL	Middle school or above	Non-smoker	Non-drinker	NO
105102139001	0	8	14.8	21.154106	45	Male	Urban	Married and living with a spouse	Moderate PAL	Elementary school or below	Smoker	drinker	NO
105102143001	0	6	15.9	26.281967	46	Male	Urban	Single, divorced, and windowed	Low PAL	Elementary school or below	Smoker	drinker	NO
105102204001	0	5	12.9	22.512417	69	Male	Urban	Single, divorced, and windowed	High PAL	Elementary school or below	Smoker	drinker	NO
105102205001	¡Ý2	6	14.9	24.892807	52	Male	Urban	Married and living with a spouse	Low PAL	Middle school or above	Smoker	drinker	NO
105102207002	¡Ý2	8	14.5	17.594124	57	Male	Urban	Married and living with a spouse	Low PAL	Middle school or above	Non-smoker	Non-drinker	NO
105102209001	¡Ý2	7	15.5	29.830267	50	Male	Urban	Married and living with a spouse	Moderate PAL	Middle school or above	Smoker	drinker	NO
105102210002	¡Ý2	5	13.2	23.528585	74	Male	Urban	Married and living with a spouse	Moderate PAL	Elementary school or below	Smoker	Non-drinker	NO
105102212002	0	4	13.6	26.525236	56	Male	Urban	Married and living with a spouse	Moderate PAL	Middle school or above	Non-smoker	drinker	NO
105102213001	¡Ý2	10	13.6	27.857626	64	Female	Urban	Married and living with a spouse	Moderate PAL	Elementary school or below	Non-smoker	Non-drinker	Yes
105102213002	¡Ý2	6	17.1	22.18612	65	Male	Urban	Married and living with a spouse	Moderate PAL	Middle school or above	Smoker	drinker	NO
105102215002	¡Ý2	7	15.5	24.566767	55	Male	Urban	Married and living with a spouse	High PAL	Middle school or above	Smoker	drinker	NO
105102220002	¡Ý2	8	18.6	24.55457	63	Male	Urban	Married and living with a spouse	Low PAL	Elementary school or below	Smoker	drinker	NO
105102224001	1	7	14.9	26.795965	75	Male	Urban	Married and living with a spouse	High PAL	Middle school or above	Non-smoker	drinker	NO
105102225001	1	6	15.7	22.968702	51	Male	Urban	Married and living with a spouse	High PAL	Elementary school or below	Smoker	drinker	NO
105102228002	¡Ý2	8	14.3	30.985943	54	Male	Urban	Married and living with a spouse	Low PAL	Middle school or above	Smoker	Non-drinker	NO
105102229002	0	4	16.2	20.098495	52	Male	Urban	Married and living with a spouse	High PAL	Middle school or above	Non-smoker	drinker	NO
105102230002	¡Ý2	5	15.7	32.533806	52	Male	Urban	Married and living with a spouse	High PAL	Middle school or above	Smoker	drinker	NO
105102231001	1	5	15.5	30.043413	53	Male	Urban	Married and living with a spouse	Moderate PAL	Middle school or above	Smoker	drinker	NO
105102232002	0	6	17.3	24.40605	61	Male	Urban	Married and living with a spouse	High PAL	Middle school or above	Smoker	drinker	NO
105102233001	¡Ý2	6.5	15.7	32.185112	72	Male	Urban	Married and living with a spouse	High PAL	Middle school or above	Non-smoker	drinker	Yes
105102237001	¡Ý2	6	17.1	27.305954	51	Male	Urban	Married and living with a spouse	High PAL	Middle school or above	Smoker	drinker	NO
105102241002	¡Ý2	5	16.1	27.688753	48	Male	Urban	Married and living with a spouse	Moderate PAL	Middle school or above	Non-smoker	drinker	NO
105102245002	1	9.5	14.6	28.839022	52	Male	Urban	Married and living with a spouse	Low PAL	Middle school or above	Smoker	Non-drinker	NO
105102253001	1	6	15.1	24.530697	50	Male	Urban	Married and living with a spouse	Low PAL	Middle school or above	Non-smoker	drinker	NO
105102306001	¡Ý2	8	15.7	20.471046	78	Male	Urban	Married and living with a spouse	Moderate PAL	Middle school or above	Non-smoker	Non-drinker	NO
105102306002	0	7	14.4	25.290937	72	Female	Urban	Married and living with a spouse	High PAL	Elementary school or below	Smoker	Non-drinker	Yes
105102308002	¡Ý2	6.5	14	25.95912	79	Female	Urban	Married and living with a spouse	Moderate PAL	Middle school or above	Non-smoker	Non-drinker	Yes
105102322001	¡Ý2	6	16.2	25.79957	69	Male	Urban	Married and living with a spouse	Low PAL	Middle school or above	Non-smoker	Non-drinker	NO
105102323003	¡Ý2	8	17.5	25.589714	60	Male	Urban	Married and living with a spouse	High PAL	Middle school or above	Smoker	drinker	NO
105102326002	¡Ý2	7	15.9	24.953245	51	Male	Urban	Married and living with a spouse	High PAL	Middle school or above	Non-smoker	drinker	NO
105102327001	¡Ý2	8	16.9	23.63965	68	Male	Urban	Married and living with a spouse	Moderate PAL	Elementary school or below	Smoker	drinker	NO
105102331001	¡Ý2	5	16.6	18.663673	51	Male	Urban	Married and living with a spouse	Moderate PAL	Middle school or above	Smoker	drinker	NO
105102332002	0	6	16	27.537619	47	Male	Urban	Married but living without a spouse	Moderate PAL	Middle school or above	Non-smoker	drinker	NO
105102333002	0	6	13	31.356295	45	Male	Urban	Married and living with a spouse	Moderate PAL	Elementary school or below	Smoker	Non-drinker	NO
105381101001	0	7	17.4	26.80696	62	Male	Urban	Married and living with a spouse	Low PAL	Middle school or above	Non-smoker	drinker	NO
105381111002	¡Ý2	7	15.6	24.872189	64	Male	Urban	Married and living with a spouse	Moderate PAL	Middle school or above	Smoker	drinker	NO
105381114002	¡Ý2	6	16.6	24.456875	51	Male	Urban	Married and living with a spouse	High PAL	Middle school or above	Smoker	Non-drinker	NO
105381124001	¡Ý2	7	13.2	29.652073	47	Male	Urban	Married and living with a spouse	Low PAL	Middle school or above	Non-smoker	drinker	NO
105381203001	1	7.5	15.5	33.16158	57	Male	Rural	Married and living with a spouse	Low PAL	Middle school or above	Non-smoker	Non-drinker	NO
105381206001	1	6	12.1	21.516947	52	Female	Rural	Married and living with a spouse	Moderate PAL	Middle school or above	Non-smoker	Non-drinker	Yes
105381206002	0	7	16.4	21.3918	53	Male	Rural	Married and living with a spouse	Low PAL	Elementary school or below	Smoker	Non-drinker	NO
105381207002	¡Ý2	8	14.3	22.511566	69	Male	Rural	Married and living with a spouse	Moderate PAL	Elementary school or below	Smoker	drinker	NO
105381208002	¡Ý2	1.5	15	27.344978	58	Male	Rural	Married and living with a spouse	Moderate PAL	Elementary school or below	Smoker	Non-drinker	NO
105381212001	¡Ý2	5	14.5	21.920876	63	Male	Rural	Married and living with a spouse	Low PAL	Elementary school or below	Smoker	Non-drinker	NO
105381213002	1	6	14.6	19.180674	49	Male	Rural	Married and living with a spouse	Moderate PAL	Middle school or above	Smoker	Non-drinker	NO
105381215002	¡Ý2	5.5	13	20.15621	49	Male	Rural	Married and living with a spouse	High PAL	Elementary school or below	Smoker	drinker	NO
105381216002	1	10	16.1	25.511688	64	Male	Rural	Married and living with a spouse	Moderate PAL	Middle school or above	Smoker	drinker	NO
105381217001	0	7	14.4	26.343672	50	Male	Rural	Married and living with a spouse	High PAL	Middle school or above	Smoker	drinker	NO
105381222001	¡Ý2	6	12.9	27.620405	56	Male	Rural	Married and living with a spouse	High PAL	Middle school or above	Non-smoker	Non-drinker	NO
105381222002	¡Ý2	6	14	25.104101	56	Female	Rural	Married and living with a spouse	High PAL	Middle school or above	Non-smoker	Non-drinker	Yes
105381224002	0	7	16	22.197863	60	Male	Rural	Married and living with a spouse	Moderate PAL	Middle school or above	Non-smoker	drinker	NO
105381225002	0	6	15.4	19.994728	68	Male	Rural	Married and living with a spouse	High PAL	Middle school or above	Smoker	Non-drinker	NO
105381228001	¡Ý2	8	15	22.071781	71	Male	Rural	Married and living with a spouse	Moderate PAL	Middle school or above	Smoker	Non-drinker	NO
105381231002	¡Ý2	6	13.2	16.697336	58	Male	Rural	Married and living with a spouse	High PAL	Middle school or above	Smoker	Non-drinker	NO
105381232001	¡Ý2	5	10.8	19.557205	58	Male	Rural	Single, divorced, and windowed	Moderate PAL	Elementary school or below	Smoker	drinker	NO
105381238001	0	9	12.7	21.7054	75	Male	Rural	Married and living with a spouse	High PAL	Elementary school or below	Non-smoker	Non-drinker	NO
105381303001	¡Ý2	8	13.2	26.143644	68	Male	Urban	Married and living with a spouse	Moderate PAL	Middle school or above	Smoker	Non-drinker	NO
105381304002	1	7	13.2	23.446629	57	Male	Urban	Married and living with a spouse	High PAL	Middle school or above	Non-smoker	Non-drinker	NO
105381308002	¡Ý2	7	14.4	16.04589	67	Male	Urban	Married and living with a spouse	Moderate PAL	Elementary school or below	Non-smoker	Non-drinker	NO
105381309002	¡Ý2	7	15.1	34.45803	55	Male	Urban	Married and living with a spouse	High PAL	Elementary school or below	Smoker	Non-drinker	NO
105381310002	¡Ý2	8	13.9	23.167414	71	Male	Urban	Married and living with a spouse	Low PAL	Middle school or above	Smoker	drinker	NO
105381312002	¡Ý2	6	15.1	25.912106	63	Male	Urban	Married and living with a spouse	Moderate PAL	Elementary school or below	Smoker	drinker	NO
105381313001	0	8	16.1	28.81833	58	Male	Urban	Married and living with a spouse	High PAL	Elementary school or below	Smoker	Non-drinker	Yes
105381315002	¡Ý2	5	14.9	30.420897	52	Male	Urban	Married and living with a spouse	Moderate PAL	Elementary school or below	Smoker	drinker	NO
105381317002	0	6	15	23.24212	57	Male	Urban	Married and living with a spouse	High PAL	Middle school or above	Smoker	drinker	NO
105381319002	¡Ý2	4	14.3	24.960472	59	Male	Urban	Married and living with a spouse	High PAL	Middle school or above	Smoker	drinker	NO
105381324001	¡Ý2	6.5	16.4	25.05987	64	Male	Urban	Married and living with a spouse	High PAL	Middle school or above	Smoker	drinker	NO
105381325001	¡Ý2	6	15.4	20.983068	60	Male	Urban	Married but living without a spouse	High PAL	Middle school or above	Smoker	drinker	NO
105381328001	¡Ý2	7	14.4	24.668238	58	Male	Urban	Married and living with a spouse	High PAL	Middle school or above	Non-smoker	drinker	NO
105381333002	0	3.5	15.5	23.101786	45	Male	Urban	Married and living with a spouse	Moderate PAL	Elementary school or below	Smoker	drinker	NO
108206101001	¡Ý2	2	14.3	24.589687	53	Male	Rural	Married and living with a spouse	High PAL	Elementary school or below	Smoker	drinker	NO
108206101002	1	7.5	11.4	21.067371	51	Female	Rural	Married and living with a spouse	High PAL	Middle school or above	Non-smoker	Non-drinker	Yes
108206102002	¡Ý2	4	15.6	27.76853	55	Male	Rural	Married and living with a spouse	High PAL	Middle school or above	Smoker	Non-drinker	Yes
108206103001	¡Ý2	8	12.2	28.887089	58	Male	Rural	Married and living with a spouse	High PAL	Elementary school or below	Non-smoker	drinker	NO
108206104001	¡Ý2	5	14	28.73213	75	Male	Rural	Married and living with a spouse	High PAL	Middle school or above	Smoker	Non-drinker	NO
108206104002	1	5	12.8	24.368366	71	Female	Rural	Married and living with a spouse	High PAL	Middle school or above	Non-smoker	Non-drinker	Yes
108206107001	1	6	14.7	21.545235	50	Male	Rural	Married and living with a spouse	High PAL	Middle school or above	Smoker	drinker	NO
108206108001	¡Ý2	5	13.8	24.730728	65	Male	Rural	Married and living with a spouse	High PAL	Elementary school or below	Smoker	drinker	NO
108206117002	¡Ý2	7	15.2	25.573496	50	Male	Rural	Married and living with a spouse	High PAL	Middle school or above	Non-smoker	drinker	NO
108206118001	¡Ý2	8	15.2	27.286388	54	Male	Rural	Married and living with a spouse	Moderate PAL	Middle school or above	Smoker	drinker	NO
108206119002	¡Ý2	7	15.9	21.171614	63	Male	Rural	Married and living with a spouse	High PAL	Elementary school or below	Non-smoker	drinker	NO
108206121002	¡Ý2	7	15.9	25.609522	69	Male	Rural	Married and living with a spouse	High PAL	Elementary school or below	Smoker	Non-drinker	NO
108206122002	¡Ý2	6	13.3	22.354847	51	Male	Rural	Married and living with a spouse	High PAL	Elementary school or below	Smoker	drinker	NO
108206124002	0	7	14.8	18.217026	49	Male	Rural	Married and living with a spouse	High PAL	Elementary school or below	Smoker	Non-drinker	NO
108206125001	¡Ý2	6	14.9	17.94498	51	Male	Rural	Married and living with a spouse	High PAL	Elementary school or below	Smoker	drinker	NO
108206126002	¡Ý2	4.5	14.7	20.594284	52	Male	Rural	Married and living with a spouse	Low PAL	Middle school or above	Smoker	drinker	NO
108206127002	¡Ý2	8	14.7	22.661827	79	Male	Rural	Married and living with a spouse	Low PAL	Elementary school or below	Smoker	drinker	NO
108206129001	1	6.5	14.9	28.134024	59	Male	Rural	Married and living with a spouse	Low PAL	Middle school or above	Smoker	Non-drinker	NO
108206130002	¡Ý2	7.5	12.8	20.857096	47	Male	Rural	Married and living with a spouse	High PAL	Elementary school or below	Smoker	drinker	NO
108206132001	1	5	12.9	18.144527	66	Male	Rural	Single, divorced, and windowed	Moderate PAL	Elementary school or below	Smoker	drinker	NO
108206134001	¡Ý2	7.5	13.2	25.941572	48	Male	Rural	Married and living with a spouse	High PAL	Elementary school or below	Smoker	Non-drinker	NO
108206135001	¡Ý2	9	12.9	19.582067	62	Male	Rural	Married and living with a spouse	High PAL	Elementary school or below	Non-smoker	Non-drinker	NO
108206137002	0	7	13.8	26.105299	47	Male	Rural	Married and living with a spouse	High PAL	Elementary school or below	Smoker	drinker	NO
108206140002	0	7	14.9	21.149252	45	Male	Rural	Married and living with a spouse	High PAL	Elementary school or below	Smoker	drinker	NO
108206141002	0	4	14.6	28.015682	48	Male	Rural	Married and living with a spouse	Low PAL	Elementary school or below	Non-smoker	drinker	NO
108206204001	¡Ý2	4	15.2	21.599817	49	Male	Rural	Married and living with a spouse	High PAL	Middle school or above	Smoker	Non-drinker	NO
108206207001	¡Ý2	8	17.3	20.66318	55	Male	Rural	Married and living with a spouse	High PAL	Middle school or above	Smoker	drinker	NO
108206210001	¡Ý2	6	13.2	31.177784	55	Female	Rural	Married and living with a spouse	High PAL	Elementary school or below	Smoker	Non-drinker	Yes
108206210002	¡Ý2	10	15.5	18.971542	56	Male	Rural	Married and living with a spouse	Low PAL	Middle school or above	Smoker	Non-drinker	NO
108206211001	¡Ý2	3.5	17.2	24.500885	79	Male	Rural	Single, divorced, and windowed	High PAL	Elementary school or below	Smoker	drinker	Yes
108206212001	1	6	16.1	22.01177	48	Male	Rural	Married and living with a spouse	Moderate PAL	Middle school or above	Smoker	drinker	NO
108206215001	¡Ý2	7	15.3	20.455448	52	Male	Rural	Married and living with a spouse	Moderate PAL	Middle school or above	Smoker	drinker	NO
108206216002	1	4	13.4	25.076208	57	Male	Rural	Married and living with a spouse	Moderate PAL	Elementary school or below	Smoker	drinker	NO
108206217002	¡Ý2	8	16.1	28.804066	51	Male	Rural	Married and living with a spouse	Moderate PAL	Middle school or above	Smoker	drinker	NO
108206224001	1	6.5	15.9	22.497227	63	Male	Rural	Single, divorced, and windowed	High PAL	Elementary school or below	Smoker	drinker	NO
108206228001	¡Ý2	7	16	23.74437	47	Male	Rural	Married and living with a spouse	High PAL	Elementary school or below	Smoker	drinker	NO
108206229001	¡Ý2	8	14.2	19.294846	45	Male	Rural	Married and living with a spouse	High PAL	Middle school or above	Smoker	drinker	NO
108206230001	¡Ý2	3	16.2	23.154156	56	Male	Rural	Married and living with a spouse	High PAL	Elementary school or below	Smoker	Non-drinker	NO
108206231002	0	6	16.7	27.477457	48	Male	Rural	Married and living with a spouse	Low PAL	Elementary school or below	Smoker	drinker	NO
108206233001	0	8	16.7	22.623558	46	Male	Rural	Married and living with a spouse	Low PAL	Elementary school or below	Smoker	Non-drinker	NO
108206234002	0	4	16.2	21.981052	55	Male	Rural	Married but living without a spouse	High PAL	Elementary school or below	Smoker	drinker	NO
108206240002	0	4	17.8	26.673264	45	Male	Rural	Married and living with a spouse	High PAL	Elementary school or below	Smoker	drinker	NO
108206302002	¡Ý2	5	14.5	29.726612	65	Female	Rural	Single, divorced, and windowed	High PAL	Elementary school or below	Non-smoker	Non-drinker	Yes
108206303001	¡Ý2	7	14.8	23.492327	65	Male	Rural	Single, divorced, and windowed	Low PAL	Elementary school or below	Smoker	Non-drinker	NO
108206304002	¡Ý2	8	17.4	27.231844	67	Male	Rural	Married and living with a spouse	Moderate PAL	Elementary school or below	Non-smoker	Non-drinker	NO
108206305002	1	10	15.6	26.760303	72	Male	Rural	Married and living with a spouse	Moderate PAL	Elementary school or below	Smoker	Non-drinker	Yes
108206306002	¡Ý2	5	16.4	28.90382	67	Male	Rural	Married and living with a spouse	High PAL	Elementary school or below	Smoker	drinker	NO
108206308002	1	8	15	25.0519	55	Male	Rural	Married and living with a spouse	High PAL	Elementary school or below	Smoker	drinker	NO
108206309002	0	4.5	14.9	24.368727	62	Male	Rural	Married and living with a spouse	High PAL	Middle school or above	Smoker	drinker	Yes
108206312001	1	10	15.2	30.185555	60	Male	Rural	Married and living with a spouse	High PAL	Elementary school or below	Smoker	Non-drinker	NO
108206314002	¡Ý2	5	16.8	22.04903	63	Male	Rural	Married and living with a spouse	Moderate PAL	Middle school or above	Smoker	drinker	NO
108206315001	¡Ý2	4	14.8	21.27376	63	Male	Rural	Married and living with a spouse	Low PAL	Elementary school or below	Smoker	Non-drinker	NO
108206316001	1	4	15.2	23.291918	56	Male	Rural	Married and living with a spouse	High PAL	Middle school or above	Smoker	drinker	NO
108206317001	1	7	14.2	20.039701	60	Male	Rural	Married and living with a spouse	Moderate PAL	Elementary school or below	Smoker	drinker	NO
108206318001	¡Ý2	7	16	27.363195	59	Male	Rural	Married and living with a spouse	High PAL	Middle school or above	Smoker	drinker	NO
108206319001	¡Ý2	8	15.4	23.965319	56	Male	Rural	Married and living with a spouse	High PAL	Elementary school or below	Smoker	Non-drinker	NO
108206320002	1	6	16.3	24.864792	50	Male	Rural	Married and living with a spouse	High PAL	Elementary school or below	Non-smoker	Non-drinker	NO
108206321002	¡Ý2	8	15.8	28.764204	60	Male	Rural	Married and living with a spouse	Moderate PAL	Elementary school or below	Smoker	Non-drinker	NO
108206322001	¡Ý2	7	15.4	19.936024	50	Male	Rural	Married but living without a spouse	High PAL	Elementary school or below	Smoker	Non-drinker	NO
108206323001	0	8	16.5	21.667702	48	Male	Rural	Married and living with a spouse	High PAL	Elementary school or below	Smoker	drinker	NO
108206324001	1	8	15.7	20.079836	64	Male	Rural	Married and living with a spouse	Moderate PAL	Elementary school or below	Smoker	drinker	NO
108206324002	0	2	13.4	22.627258	63	Female	Rural	Married and living with a spouse	High PAL	Elementary school or below	Non-smoker	Non-drinker	Yes
108206325002	0	5	13.8	27.165264	51	Male	Rural	Married and living with a spouse	High PAL	Middle school or above	Non-smoker	drinker	NO
108206326002	¡Ý2	8	16.2	22.04903	59	Male	Rural	Married and living with a spouse	Moderate PAL	Middle school or above	Smoker	drinker	NO
108206328001	1	5	17	29.96059	58	Male	Rural	Married and living with a spouse	Low PAL	Middle school or above	Smoker	drinker	NO
108206330002	0	8	15.5	22.979986	51	Male	Rural	Married and living with a spouse	High PAL	Elementary school or below	Smoker	Non-drinker	NO
108206331002	¡Ý2	8	15.4	22.241753	49	Male	Rural	Married and living with a spouse	High PAL	Middle school or above	Non-smoker	drinker	NO
108206333001	0	8	17.3	26.456518	58	Male	Rural	Married and living with a spouse	High PAL	Elementary school or below	Smoker	drinker	NO
108206336002	0	8	17.7	16.995949	45	Male	Rural	Married and living with a spouse	High PAL	Elementary school or below	Smoker	drinker	NO
108259101001	¡Ý2	4	12.1	16.24683	83	Male	Rural	Married and living with a spouse	Moderate PAL	Elementary school or below	Smoker	drinker	NO
108259103002	¡Ý2	2	18.7	22.453245	68	Male	Rural	Married and living with a spouse	High PAL	Elementary school or below	Smoker	Non-drinker	NO
108259104001	¡Ý2	8	18.2	23.40283	50	Male	Rural	Married and living with a spouse	High PAL	Elementary school or below	Smoker	drinker	NO
108259105001	0	6	12.7	20.879335	63	Male	Rural	Married and living with a spouse	High PAL	Elementary school or below	Smoker	drinker	NO
108259107001	¡Ý2	4	16.2	28.206667	60	Male	Rural	Married and living with a spouse	High PAL	Elementary school or below	Smoker	drinker	NO
108259108001	¡Ý2	8	15.7	27.123728	62	Male	Rural	Married and living with a spouse	High PAL	Elementary school or below	Non-smoker	drinker	NO
108259111002	¡Ý2	8	13.7	20.968771	60	Male	Rural	Married and living with a spouse	High PAL	Middle school or above	Smoker	drinker	NO
108259112001	¡Ý2	5	16.7	26.232056	49	Female	Rural	Married but living without a spouse	High PAL	Elementary school or below	Non-smoker	drinker	Yes
108259114002	1	3.5	15.8	19.443556	69	Male	Rural	Married and living with a spouse	Moderate PAL	Elementary school or below	Smoker	drinker	NO
108259115001	¡Ý2	10	19	23.228521	63	Male	Rural	Married and living with a spouse	High PAL	Elementary school or below	Smoker	drinker	NO
108259116002	1	8	17.1	24.947449	55	Male	Rural	Married and living with a spouse	High PAL	Middle school or above	Smoker	Non-drinker	NO
108259119002	¡Ý2	6	17.4	22.195171	62	Male	Rural	Married and living with a spouse	High PAL	Elementary school or below	Smoker	drinker	NO
108259120001	¡Ý2	6	16.5	28.344158	57	Male	Rural	Married and living with a spouse	Moderate PAL	Middle school or above	Smoker	drinker	NO
108259121001	1	3	17.2	28.894676	82	Male	Rural	Single, divorced, and windowed	Low PAL	Elementary school or below	Non-smoker	Non-drinker	Yes
108259123001	¡Ý2	8	16.4	26.474897	66	Male	Rural	Married and living with a spouse	High PAL	Middle school or above	Smoker	drinker	NO
108259124002	0	6	16.2	25.661568	70	Male	Rural	Married and living with a spouse	Moderate PAL	Elementary school or below	Non-smoker	Non-drinker	NO
108259125001	¡Ý2	7	17.1	21.057056	82	Male	Rural	Married and living with a spouse	Low PAL	Elementary school or below	Smoker	Non-drinker	NO
108259125002	¡Ý2	8	17	20.746248	74	Female	Rural	Married and living with a spouse	Moderate PAL	Elementary school or below	Smoker	drinker	Yes
108259127002	¡Ý2	2	18.1	20.997778	63	Male	Rural	Married and living with a spouse	Moderate PAL	Middle school or above	Smoker	Non-drinker	NO
108259129001	¡Ý2	6	17	25.80159	74	Male	Rural	Married and living with a spouse	High PAL	Elementary school or below	Smoker	Non-drinker	NO
108259130001	¡Ý2	5	18.1	26.111275	55	Male	Rural	Married and living with a spouse	High PAL	Elementary school or below	Smoker	drinker	NO
108259131002	¡Ý2	5	18	23.358665	70	Male	Rural	Married and living with a spouse	High PAL	Elementary school or below	Non-smoker	Non-drinker	NO
108259132001	¡Ý2	5	15.4	23.468714	53	Female	Rural	Married and living with a spouse	High PAL	Middle school or above	Smoker	Non-drinker	Yes
108259132002	¡Ý2	5	16	20.894594	60	Male	Rural	Married and living with a spouse	Moderate PAL	Middle school or above	Smoker	Non-drinker	NO
108259134001	¡Ý2	7	17	19.566572	56	Male	Rural	Married and living with a spouse	Moderate PAL	Elementary school or below	Non-smoker	Non-drinker	NO
108259137001	¡Ý2	8	18.2	26.506542	58	Male	Rural	Married and living with a spouse	High PAL	Elementary school or below	Smoker	drinker	NO
108259138001	1	8	16.4	24.803307	59	Male	Rural	Married and living with a spouse	High PAL	Middle school or above	Smoker	drinker	NO
108259139001	0	8	17.7	22.337866	71	Male	Rural	Single, divorced, and windowed	Moderate PAL	Elementary school or below	Non-smoker	Non-drinker	NO
108259142001	1	8	17.1	24.925526	51	Male	Rural	Married and living with a spouse	High PAL	Middle school or above	Smoker	drinker	NO
108259143002	0	10	19	23.334879	45	Male	Rural	Married and living with a spouse	Low PAL	Elementary school or below	Non-smoker	Non-drinker	NO
108259204001	¡Ý2	8	15.5	19.895548	79	Male	Urban	Married and living with a spouse	Moderate PAL	Elementary school or below	Non-smoker	Non-drinker	NO
108259208002	¡Ý2	5	17.7	27.804453	65	Male	Urban	Married and living with a spouse	High PAL	Elementary school or below	Non-smoker	drinker	NO
108259209001	¡Ý2	3	10.4	27.154596	72	Female	Urban	Single, divorced, and windowed	Low PAL	Elementary school or below	Non-smoker	Non-drinker	Yes
108259211002	¡Ý2	6	16.7	21.63724	60	Male	Urban	Married and living with a spouse	Moderate PAL	Elementary school or below	Non-smoker	drinker	NO
108259213002	¡Ý2	6	18.4	25.07526	68	Male	Urban	Married and living with a spouse	High PAL	Middle school or above	Smoker	drinker	NO
108259217002	¡Ý2	4	18.8	20.866272	54	Male	Urban	Married and living with a spouse	High PAL	Middle school or above	Smoker	drinker	NO
108259224002	1	12	15.7	19.131962	51	Male	Urban	Married and living with a spouse	High PAL	Middle school or above	Smoker	drinker	NO
108259226001	¡Ý2	8	16.1	29.9592	74	Male	Urban	Married and living with a spouse	Moderate PAL	Elementary school or below	Non-smoker	Non-drinker	Yes
108259229001	0	6	18	23.727007	70	Male	Urban	Married and living with a spouse	High PAL	Middle school or above	Smoker	drinker	NO
108259229002	¡Ý2	6	14.4	17.997396	73	Female	Urban	Married and living with a spouse	Moderate PAL	Elementary school or below	Non-smoker	Non-drinker	Yes
108259231002	¡Ý2	7	18.4	23.9127	66	Male	Urban	Married and living with a spouse	High PAL	Elementary school or below	Non-smoker	Non-drinker	NO
108259232002	0	8	16.8	24.279308	62	Male	Urban	Married and living with a spouse	Moderate PAL	Elementary school or below	Smoker	Non-drinker	NO
108259233001	¡Ý2	5	17.1	23.821033	65	Male	Urban	Single, divorced, and windowed	Moderate PAL	Elementary school or below	Non-smoker	Non-drinker	NO
108259234001	1	8	19	22.339876	49	Male	Urban	Married and living with a spouse	High PAL	Middle school or above	Smoker	Non-drinker	NO
108259237002	¡Ý2	8	13.5	18.109526	51	Male	Urban	Married and living with a spouse	Moderate PAL	Middle school or above	Smoker	drinker	NO
108259238001	¡Ý2	10	19.5	22.697004	54	Male	Urban	Married and living with a spouse	Moderate PAL	Middle school or above	Smoker	drinker	NO
108259241002	¡Ý2	7	18.1	22.201633	65	Male	Urban	Married and living with a spouse	Moderate PAL	Middle school or above	Smoker	Non-drinker	NO
108259242002	¡Ý2	5	17.7	27.836147	49	Male	Urban	Married and living with a spouse	Moderate PAL	Elementary school or below	Smoker	drinker	NO
108259248002	0	6	19.1	26.863043	52	Male	Urban	Married and living with a spouse	Moderate PAL	Elementary school or below	Non-smoker	drinker	NO
108259250002	0	6	17.4	19.945219	51	Male	Urban	Married and living with a spouse	Low PAL	Middle school or above	Smoker	Non-drinker	NO
108259252001	0	8	17.7	21.793198	73	Male	Urban	Married and living with a spouse	High PAL	Elementary school or below	Smoker	Non-drinker	NO
108259256002	0	6	17.8	21.742037	47	Male	Urban	Married and living with a spouse	High PAL	Elementary school or below	Smoker	drinker	NO
108259257001	0	3	18.1	18.644123	48	Male	Urban	Married and living with a spouse	Low PAL	Elementary school or below	Smoker	drinker	NO
108259258001	0	8	17.5	25.406425	46	Male	Urban	Married and living with a spouse	High PAL	Elementary school or below	Smoker	Non-drinker	NO
108259301001	¡Ý2	7.5	18.3	28.675465	52	Male	Urban	Married and living with a spouse	Low PAL	Middle school or above	Non-smoker	drinker	NO
108259304002	1	7	14.3	22.041521	57	Male	Urban	Married and living with a spouse	High PAL	Elementary school or below	Smoker	drinker	NO
108259306002	¡Ý2	7	15.3	29.759573	56	Male	Urban	Married and living with a spouse	High PAL	Middle school or above	Smoker	drinker	NO
108259310002	1	3	14.3	21.671638	65	Male	Urban	Married and living with a spouse	Low PAL	Middle school or above	Smoker	drinker	NO
108259311001	1	7	14.9	28.441372	53	Male	Urban	Married but living without a spouse	High PAL	Middle school or above	Non-smoker	Non-drinker	NO
108259319001	1	5	14.8	24.709394	63	Male	Urban	Married and living with a spouse	High PAL	Elementary school or below	Smoker	Non-drinker	NO
108259323001	¡Ý2	8	16.8	25.015156	51	Male	Urban	Married and living with a spouse	High PAL	Elementary school or below	Smoker	drinker	NO
108259324001	¡Ý2	7	15.7	27.723408	60	Male	Urban	Married but living without a spouse	Moderate PAL	Middle school or above	Smoker	Non-drinker	NO
108259326001	¡Ý2	4	15.3	30.473307	68	Male	Urban	Married but living without a spouse	Moderate PAL	Elementary school or below	Non-smoker	drinker	Yes
108259329002	¡Ý2	5	14.5	24.02204	62	Male	Urban	Married and living with a spouse	High PAL	Middle school or above	Smoker	drinker	NO
108259332001	¡Ý2	7.5	15.9	28.439003	55	Male	Urban	Married and living with a spouse	High PAL	Middle school or above	Smoker	drinker	NO
108259335001	¡Ý2	7	16.7	29.426779	48	Male	Urban	Married and living with a spouse	High PAL	Middle school or above	Smoker	drinker	NO
108259336002	0	8	14.9	23.35893	60	Male	Urban	Married and living with a spouse	High PAL	Elementary school or below	Non-smoker	Non-drinker	NO
108259340002	¡Ý2	7	15.7	27.948023	54	Male	Urban	Married and living with a spouse	High PAL	Middle school or above	Smoker	drinker	NO
108259341001	¡Ý2	8	14.5	24.021475	65	Male	Urban	Married and living with a spouse	High PAL	Elementary school or below	Smoker	Non-drinker	Yes
108259341002	¡Ý2	7	13.3	29.590397	63	Female	Urban	Married and living with a spouse	High PAL	Elementary school or below	Non-smoker	Non-drinker	Yes
108259344001	0	8	17.6	30.011469	56	Male	Urban	Married and living with a spouse	High PAL	Elementary school or below	Smoker	drinker	NO
108259345002	0	6	15.7	20.10179	45	Male	Urban	Married and living with a spouse	High PAL	Elementary school or below	Smoker	drinker	NO
110131102002	1	8	14.9	19.935743	59	Male	Rural	Single, divorced, and windowed	High PAL	Elementary school or below	Smoker	drinker	NO
110131104002	1	5	13.9	21.367455	51	Male	Rural	Married and living with a spouse	Low PAL	Middle school or above	Smoker	drinker	NO
110131105001	1	8	15.3	24.089298	68	Male	Rural	Married and living with a spouse	Moderate PAL	Middle school or above	Smoker	Non-drinker	NO
110131107002	¡Ý2	10	14.1	18.075531	79	Male	Rural	Married and living with a spouse	Low PAL	Middle school or above	Smoker	drinker	NO
110131110001	1	6	16.7	21.728006	59	Male	Rural	Married and living with a spouse	High PAL	Elementary school or below	Smoker	drinker	NO
110131113001	¡Ý2	5	14.3	19.743935	74	Male	Rural	Single, divorced, and windowed	High PAL	Elementary school or below	Non-smoker	drinker	NO
110131115002	¡Ý2	5.5	13.9	19.695032	77	Female	Rural	Single, divorced, and windowed	High PAL	Elementary school or below	Non-smoker	Non-drinker	Yes
110131116001	0	8	15.5	23.692644	75	Male	Rural	Married and living with a spouse	Moderate PAL	Elementary school or below	Smoker	drinker	Yes
110131120001	¡Ý2	8	14.8	26.316874	59	Male	Rural	Married and living with a spouse	Moderate PAL	Elementary school or below	Smoker	Non-drinker	NO
110131121001	0	8	16.2	24.113554	74	Male	Rural	Married and living with a spouse	High PAL	Elementary school or below	Smoker	Non-drinker	Yes
110131121002	¡Ý2	7	13.6	26.5375	74	Female	Rural	Married and living with a spouse	High PAL	Elementary school or below	Non-smoker	Non-drinker	Yes
110131122001	¡Ý2	8	15.7	26.227081	56	Male	Rural	Married and living with a spouse	High PAL	Elementary school or below	Smoker	drinker	NO
110131124001	¡Ý2	6	13.5	24.152796	86	Male	Rural	Married and living with a spouse	High PAL	Elementary school or below	Smoker	Non-drinker	NO
110131124002	1	6	11.6	19.667595	85	Female	Rural	Married and living with a spouse	Moderate PAL	Elementary school or below	Non-smoker	Non-drinker	Yes
110131131001	0	2	15.1	30.407501	50	Male	Rural	Single, divorced, and windowed	High PAL	Elementary school or below	Non-smoker	drinker	NO
110131201001	¡Ý2	8.5	12.2	29.99306	68	Female	Urban	Married and living with a spouse	Low PAL	Elementary school or below	Non-smoker	Non-drinker	Yes
110131201002	1	6	12.3	19.847141	73	Male	Urban	Married and living with a spouse	High PAL	Elementary school or below	Smoker	Non-drinker	NO
110131202001	0	10	15.3	20.249899	63	Male	Urban	Single, divorced, and windowed	High PAL	Elementary school or below	Smoker	drinker	NO
110131204002	0	6	14.2	23.414675	61	Male	Urban	Married and living with a spouse	Moderate PAL	Elementary school or below	Smoker	Non-drinker	NO
110131205002	0	8	11.6	17.938107	59	Male	Urban	Married and living with a spouse	High PAL	Elementary school or below	Smoker	Non-drinker	NO
110131208001	0	8	12.3	23.09121	52	Male	Urban	Married and living with a spouse	Low PAL	Middle school or above	Smoker	drinker	NO
110131209001	1	7	12.3	20.043915	57	Male	Urban	Married and living with a spouse	High PAL	Elementary school or below	Smoker	Non-drinker	NO
110131211002	¡Ý2	5	12.6	20.990198	55	Male	Urban	Married and living with a spouse	High PAL	Elementary school or below	Smoker	drinker	NO
110131213002	1	4	15.1	25.72696	56	Male	Urban	Married and living with a spouse	High PAL	Middle school or above	Non-smoker	Non-drinker	NO
110131214001	1	8	15	19.238672	59	Male	Urban	Married and living with a spouse	Moderate PAL	Elementary school or below	Smoker	drinker	NO
110131215001	1	6	14.6	20.325016	65	Male	Urban	Married and living with a spouse	Low PAL	Elementary school or below	Smoker	drinker	NO
110131215002	1	4	12.1	23.683113	62	Female	Urban	Married and living with a spouse	Low PAL	Elementary school or below	Non-smoker	Non-drinker	Yes
110131216001	¡Ý2	6	14	21.869808	60	Male	Urban	Married and living with a spouse	High PAL	Middle school or above	Smoker	drinker	NO
110131217001	0	5	12.4	20.634308	63	Male	Urban	Married and living with a spouse	Low PAL	Elementary school or below	Smoker	drinker	NO
110131218002	¡Ý2	6	14	23.11583	60	Male	Urban	Married and living with a spouse	Moderate PAL	Elementary school or below	Smoker	drinker	NO
110131219001	1	5.5	12.9	28.537731	76	Female	Urban	Married and living with a spouse	Low PAL	Elementary school or below	Non-smoker	Non-drinker	Yes
110131220002	0	7	13.1	24.77117	49	Male	Urban	Married and living with a spouse	High PAL	Elementary school or below	Non-smoker	Non-drinker	Yes
110131229001	0	9	12.8	23.575619	47	Male	Urban	Married and living with a spouse	High PAL	Elementary school or below	Smoker	drinker	NO
110131231002	0	6	13.3	23.693104	45	Male	Urban	Married and living with a spouse	High PAL	Elementary school or below	Smoker	Non-drinker	NO
110131234001	0	6	14.2	27.952381	63	Male	Urban	Married and living with a spouse	Moderate PAL	Middle school or above	Smoker	drinker	Yes
110131301002	¡Ý2	9	13.6	20.94848	62	Male	Rural	Married and living with a spouse	High PAL	Elementary school or below	Smoker	Non-drinker	NO
110131308001	1	9	14	18.742178	63	Male	Rural	Married and living with a spouse	Low PAL	Elementary school or below	Smoker	drinker	NO
110131310001	0	8	12.8	22.911837	69	Male	Rural	Married and living with a spouse	High PAL	Elementary school or below	Smoker	Non-drinker	NO
110131310002	1	8	11.5	24.912287	71	Female	Rural	Married and living with a spouse	Moderate PAL	Elementary school or below	Non-smoker	Non-drinker	Yes
110131311001	0	8	14.4	26.470978	60	Male	Rural	Married and living with a spouse	High PAL	Elementary school or below	Smoker	drinker	NO
110131311002	0	9	10.7	20.60517	60	Female	Rural	Married and living with a spouse	Moderate PAL	Elementary school or below	Non-smoker	Non-drinker	Yes
110131312001	0	8	12.1	25.276115	56	Male	Rural	Married and living with a spouse	Moderate PAL	Middle school or above	Smoker	Non-drinker	NO
110131314001	1	8	13.1	25.620556	59	Male	Rural	Married and living with a spouse	High PAL	Elementary school or below	Smoker	drinker	NO
110131319001	¡Ý2	7	14.2	22.481329	60	Male	Rural	Married and living with a spouse	High PAL	Elementary school or below	Smoker	drinker	NO
110131320002	0	8	12.7	19.69236	50	Male	Rural	Married and living with a spouse	Moderate PAL	Middle school or above	Non-smoker	drinker	NO
110131321001	¡Ý2	8	13.3	28.505335	62	Male	Rural	Married and living with a spouse	Moderate PAL	Elementary school or below	Non-smoker	Non-drinker	NO
110131322002	¡Ý2	8.5	13.7	27.316141	70	Male	Rural	Married and living with a spouse	High PAL	Middle school or above	Smoker	drinker	NO
110131329002	0	6	15.4	26.26796	45	Male	Rural	Married and living with a spouse	High PAL	Elementary school or below	Smoker	drinker	NO
111154102002	¡Ý2	6	10.6	21.551718	59	Male	Urban	Married and living with a spouse	Moderate PAL	Middle school or above	Smoker	Non-drinker	NO
111154105002	0	6	16.7	21.367208	67	Male	Urban	Married and living with a spouse	High PAL	Elementary school or below	Smoker	Non-drinker	NO
111154108001	¡Ý2	8	14.6	34.11568	77	Male	Urban	Married and living with a spouse	High PAL	Middle school or above	Non-smoker	drinker	Yes
111154109002	¡Ý2	7	14.4	23.729944	74	Male	Urban	Married and living with a spouse	Moderate PAL	Middle school or above	Smoker	drinker	NO
111154110002	0	7	14.9	20.14969	57	Male	Urban	Married and living with a spouse	High PAL	Elementary school or below	Non-smoker	drinker	NO
111154114002	¡Ý2	7	14.4	26.09492	71	Male	Urban	Married and living with a spouse	Moderate PAL	Middle school or above	Smoker	Non-drinker	NO
111154116001	¡Ý2	3	14.2	26.829994	57	Female	Urban	Married and living with a spouse	High PAL	Elementary school or below	Non-smoker	Non-drinker	Yes
111154122001	¡Ý2	6	16.4	19.285145	65	Male	Urban	Married and living with a spouse	Moderate PAL	Elementary school or below	Smoker	drinker	NO
111154124002	1	7	21	32.844387	47	Male	Urban	Married and living with a spouse	High PAL	Middle school or above	Smoker	drinker	NO
111154202001	¡Ý2	10	16.5	21.392239	64	Male	Urban	Married and living with a spouse	High PAL	Elementary school or below	Smoker	drinker	Yes
111154203001	¡Ý2	4	15	30.092691	64	Male	Urban	Married and living with a spouse	Low PAL	Middle school or above	Smoker	drinker	NO
111154205001	1	5	16	26.567518	62	Male	Urban	Married and living with a spouse	Low PAL	Middle school or above	Smoker	drinker	NO
111154208001	¡Ý2	8	14.2	34.808872	70	Male	Urban	Married and living with a spouse	High PAL	Middle school or above	Non-smoker	drinker	NO
111154209001	0	6	15.7	23.349815	70	Male	Urban	Married and living with a spouse	Moderate PAL	Elementary school or below	Smoker	drinker	NO
111154210002	1	8	14.6	25.380753	52	Male	Urban	Married and living with a spouse	High PAL	Middle school or above	Smoker	drinker	NO
111154211002	0	3	14.7	19.94507	71	Male	Urban	Married and living with a spouse	High PAL	Elementary school or below	Smoker	Non-drinker	NO
111154212001	0	10	15.6	19.289206	74	Male	Urban	Married and living with a spouse	Moderate PAL	Middle school or above	Smoker	drinker	NO
111154217001	¡Ý2	2.5	12.2	28.378824	78	Female	Urban	Married and living with a spouse	Moderate PAL	Elementary school or below	Smoker	Non-drinker	Yes
111154220002	0	4	13.8	19.078728	79	Male	Urban	Married and living with a spouse	High PAL	Elementary school or below	Non-smoker	drinker	NO
111154221002	¡Ý2	10	12.6	23.036158	78	Female	Urban	Single, divorced, and windowed	Moderate PAL	Elementary school or below	Smoker	Non-drinker	Yes
111154222001	1	8.5	14.9	25.24293	61	Male	Urban	Married and living with a spouse	Moderate PAL	Middle school or above	Smoker	drinker	NO
111154225002	0	10	16.9	22.239765	49	Male	Urban	Married and living with a spouse	Moderate PAL	Middle school or above	Smoker	drinker	NO
111154227002	¡Ý2	6	14	28.429766	59	Female	Urban	Married but living without a spouse	Moderate PAL	Elementary school or below	Non-smoker	Non-drinker	Yes
111154233002	¡Ý2	7	16	21.864513	82	Male	Urban	Married and living with a spouse	High PAL	Middle school or above	Smoker	Non-drinker	NO
111154235001	¡Ý2	5	15.2	23.018238	58	Male	Urban	Married and living with a spouse	High PAL	Middle school or above	Non-smoker	Non-drinker	NO
111154238001	1	6	14.8	22.862368	67	Male	Urban	Married and living with a spouse	Moderate PAL	Elementary school or below	Smoker	Non-drinker	NO
111154240002	0	7	14.1	22.40563	46	Male	Urban	Married and living with a spouse	Moderate PAL	Elementary school or below	Non-smoker	drinker	NO
111154243002	0	8	14.7	22.500221	67	Male	Urban	Married and living with a spouse	High PAL	Middle school or above	Non-smoker	Non-drinker	NO
111154244001	0	6	14.7	26.13813	64	Male	Urban	Married and living with a spouse	High PAL	Middle school or above	Smoker	drinker	Yes
111154301001	¡Ý2	5.5	14.6	29.364996	71	Male	Urban	Married and living with a spouse	High PAL	Middle school or above	Smoker	drinker	NO
111154304002	¡Ý2	8	12.3	21.470541	69	Male	Urban	Married and living with a spouse	High PAL	Elementary school or below	Smoker	Non-drinker	NO
111154321001	0	8	13	22.117424	58	Male	Urban	Married and living with a spouse	Moderate PAL	Elementary school or below	Smoker	Non-drinker	NO
111154322002	0	4	12	26.458132	69	Female	Urban	Married and living with a spouse	High PAL	Elementary school or below	Non-smoker	drinker	Yes
111154324002	0	7	14.2	25.549778	51	Male	Urban	Single, divorced, and windowed	Moderate PAL	Elementary school or below	Smoker	drinker	NO
111154325001	0	8	15.3	24.83537	46	Male	Urban	Married and living with a spouse	High PAL	Elementary school or below	Smoker	drinker	NO
112744101002	¡Ý2	6	15.9	23.44923	61	Male	Urban	Married and living with a spouse	Low PAL	Elementary school or below	Non-smoker	drinker	NO
112744103002	¡Ý2	4	15	26.195822	52	Male	Urban	Married and living with a spouse	High PAL	Middle school or above	Non-smoker	Non-drinker	NO
112744109001	¡Ý2	6	15.9	23.827705	51	Male	Urban	Married and living with a spouse	High PAL	Middle school or above	Smoker	Non-drinker	NO
112744111002	¡Ý2	4.5	14.4	25.269087	67	Male	Urban	Married and living with a spouse	High PAL	Elementary school or below	Smoker	Non-drinker	NO
112744113002	1	6	15.1	19.3568	65	Male	Urban	Married and living with a spouse	High PAL	Middle school or above	Smoker	drinker	NO
112744120002	¡Ý2	6	15.9	23.462612	63	Male	Urban	Married and living with a spouse	Low PAL	Middle school or above	Smoker	drinker	NO
112744122001	1	8	13.2	24.02064	61	Male	Urban	Married and living with a spouse	High PAL	Middle school or above	Smoker	drinker	NO
112744123001	0	8	15.5	20.072212	52	Male	Urban	Married and living with a spouse	High PAL	Middle school or above	Non-smoker	Non-drinker	NO
112744125002	¡Ý2	8	13.5	29.98482	74	Male	Urban	Married and living with a spouse	High PAL	Middle school or above	Smoker	drinker	Yes
112744131002	1	4	14.2	22.365803	55	Male	Urban	Married and living with a spouse	High PAL	Middle school or above	Smoker	drinker	NO
112744132002	0	6	15.4	21.799444	54	Male	Urban	Married and living with a spouse	High PAL	Middle school or above	Smoker	drinker	NO
112744140001	0	6	15.3	26.325993	45	Male	Urban	Married and living with a spouse	Moderate PAL	Elementary school or below	Non-smoker	drinker	NO
112744143002	0	7	14.3	22.073671	45	Male	Urban	Married and living with a spouse	High PAL	Elementary school or below	Smoker	drinker	NO
112744201002	¡Ý2	7	12.9	21.420746	73	Male	Urban	Married and living with a spouse	High PAL	Middle school or above	Smoker	drinker	NO
112744203002	0	8	14.7	21.165794	64	Male	Urban	Married and living with a spouse	Moderate PAL	Elementary school or below	Non-smoker	Non-drinker	NO
112744205001	¡Ý2	9	13.7	20.04398	72	Male	Urban	Married and living with a spouse	High PAL	Elementary school or below	Smoker	Non-drinker	NO
112744206001	0	10	14.3	16.922972	80	Male	Urban	Single, divorced, and windowed	Moderate PAL	Elementary school or below	Smoker	drinker	NO
112744208001	0	7	11.8	23.098452	61	Female	Urban	Married and living with a spouse	High PAL	Elementary school or below	Non-smoker	Non-drinker	Yes
112744212001	1	6	15	22.442608	61	Male	Urban	Married and living with a spouse	Moderate PAL	Elementary school or below	Smoker	Non-drinker	NO
112744214001	¡Ý2	6	14.6	21.200737	73	Male	Urban	Married and living with a spouse	High PAL	Middle school or above	Smoker	drinker	NO
112744215001	¡Ý2	3	11.9	16.528927	82	Female	Urban	Married and living with a spouse	High PAL	Elementary school or below	Smoker	Non-drinker	Yes
112744215002	¡Ý2	3	14.4	15.98463	80	Male	Urban	Married and living with a spouse	Low PAL	Elementary school or below	Smoker	Non-drinker	NO
112744218002	0	8	14.1	20.632513	60	Male	Urban	Married and living with a spouse	Low PAL	Elementary school or below	Non-smoker	Non-drinker	NO
112744219001	¡Ý2	6	13.6	22.30475	61	Male	Urban	Married and living with a spouse	Moderate PAL	Elementary school or below	Non-smoker	drinker	NO
112744220001	1	6	16	21.931843	61	Male	Urban	Married and living with a spouse	High PAL	Elementary school or below	Smoker	drinker	NO
112744221001	¡Ý2	7	13.1	20.879904	75	Female	Urban	Married and living with a spouse	Low PAL	Elementary school or below	Non-smoker	Non-drinker	Yes
112744226001	¡Ý2	8	14.3	28.50492	69	Male	Urban	Single, divorced, and windowed	Moderate PAL	Elementary school or below	Smoker	Non-drinker	NO
112744228002	0	9	14.8	19.49146	72	Male	Urban	Married and living with a spouse	High PAL	Middle school or above	Smoker	drinker	NO
112744229002	¡Ý2	8	16.1	23.924799	51	Male	Urban	Married and living with a spouse	High PAL	Middle school or above	Non-smoker	drinker	NO
112744231001	0	6	15.2	19.354465	50	Male	Urban	Married and living with a spouse	Moderate PAL	Elementary school or below	Smoker	drinker	NO
112744232001	1	10	12	20.03187	61	Male	Urban	Married and living with a spouse	Moderate PAL	Elementary school or below	Smoker	Non-drinker	NO
112744232002	¡Ý2	3	12.3	30.392681	60	Female	Urban	Married and living with a spouse	High PAL	Elementary school or below	Non-smoker	Non-drinker	Yes
112744235002	0	8	14	26.805939	47	Male	Urban	Married and living with a spouse	Low PAL	Elementary school or below	Non-smoker	drinker	NO
112744304001	¡Ý2	6	14.4	25.381084	71	Male	Urban	Married and living with a spouse	High PAL	Elementary school or below	Smoker	drinker	NO
112744306001	1	5	14.8	22.557749	58	Male	Urban	Married and living with a spouse	Low PAL	Elementary school or below	Smoker	drinker	NO
112744307001	¡Ý2	6	15.1	25.828249	57	Male	Urban	Married and living with a spouse	High PAL	Elementary school or below	Smoker	drinker	NO
112744308002	¡Ý2	6	11.9	25.881317	70	Male	Urban	Married and living with a spouse	Moderate PAL	Elementary school or below	Smoker	Non-drinker	NO
112744309001	¡Ý2	7	12.3	21.90977	62	Male	Urban	Married and living with a spouse	Low PAL	Elementary school or below	Smoker	drinker	NO
112744311002	1	7	14.1	26.081469	48	Male	Urban	Married and living with a spouse	High PAL	Middle school or above	Smoker	drinker	NO
112744312001	¡Ý2	8	15.4	23.54928	49	Male	Urban	Married and living with a spouse	High PAL	Elementary school or below	Smoker	Non-drinker	NO
112744314001	0	5	14.5	23.806746	58	Male	Urban	Single, divorced, and windowed	High PAL	Middle school or above	Smoker	Non-drinker	NO
112744315001	1	8.5	12.7	19.853058	66	Male	Urban	Married but living without a spouse	High PAL	Elementary school or below	Smoker	Non-drinker	NO
112744317002	¡Ý2	8	17.1	26.23487	57	Male	Urban	Married and living with a spouse	High PAL	Middle school or above	Smoker	drinker	NO
112744319001	¡Ý2	10	11	25.01544	76	Female	Urban	Married and living with a spouse	Moderate PAL	Elementary school or below	Non-smoker	Non-drinker	Yes
112744320001	1	6	14.5	17.728912	73	Male	Urban	Married and living with a spouse	High PAL	Middle school or above	Smoker	drinker	NO
112744321002	¡Ý2	15	16.7	23.214127	88	Male	Urban	Married and living with a spouse	High PAL	Elementary school or below	Smoker	drinker	Yes
112744322001	¡Ý2	9	13.8	22.934147	68	Male	Urban	Married and living with a spouse	Moderate PAL	Middle school or above	Smoker	drinker	NO
112744322002	0	8	11.7	26.788248	68	Female	Urban	Married and living with a spouse	High PAL	Elementary school or below	Non-smoker	Non-drinker	Yes
112744324001	1	7	13.2	26.337065	61	Male	Urban	Married and living with a spouse	Low PAL	Elementary school or below	Smoker	Non-drinker	NO
112744328002	¡Ý2	5	14	25.962185	64	Male	Urban	Married and living with a spouse	Moderate PAL	Middle school or above	Non-smoker	drinker	NO
112744330002	0	8	14.4	24.93105	45	Male	Urban	Married and living with a spouse	Moderate PAL	Elementary school or below	Non-smoker	drinker	NO
112744331002	0	7	14	24.269272	45	Male	Urban	Married and living with a spouse	High PAL	Elementary school or below	Smoker	Non-drinker	NO
112744332002	0	3	15.8	26.212076	48	Male	Urban	Married and living with a spouse	High PAL	Elementary school or below	Smoker	drinker	NO
112744334002	¡Ý2	7	15.2	23.515625	47	Male	Urban	Married and living with a spouse	Low PAL	Elementary school or below	Non-smoker	Non-drinker	NO
114604103002	¡Ý2	5	16.2	28.723598	62	Male	Urban	Married and living with a spouse	High PAL	Elementary school or below	Smoker	Non-drinker	NO
114604105002	1	7	14.4	23.996521	68	Male	Urban	Married and living with a spouse	High PAL	Middle school or above	Smoker	Non-drinker	NO
114604106002	¡Ý2	8	11.6	25.657413	76	Female	Urban	Married and living with a spouse	High PAL	Elementary school or below	Non-smoker	Non-drinker	Yes
114604110002	¡Ý2	7	14.2	35.02626	63	Male	Urban	Married and living with a spouse	Low PAL	Middle school or above	Smoker	Non-drinker	NO
114604111001	¡Ý2	4	17.1	24.153631	60	Male	Urban	Married but living without a spouse	Moderate PAL	Middle school or above	Smoker	Non-drinker	NO
114604113001	0	7	13.7	28.863836	53	Male	Urban	Married and living with a spouse	High PAL	Elementary school or below	Smoker	Non-drinker	NO
114604117001	0	6	13.5	18.251938	71	Male	Urban	Married and living with a spouse	Moderate PAL	Middle school or above	Non-smoker	Non-drinker	NO
114604203002	¡Ý2	6	14.7	21.126732	60	Male	Urban	Married and living with a spouse	Moderate PAL	Middle school or above	Smoker	Non-drinker	NO
114604210001	1	7	13.1	27.460318	53	Female	Urban	Single, divorced, and windowed	High PAL	Middle school or above	Non-smoker	drinker	Yes
114604211003	0	8	15.3	24.77667	58	Male	Urban	Married and living with a spouse	High PAL	Elementary school or below	Smoker	drinker	NO
114604212001	¡Ý2	5	16.5	21.894197	80	Male	Urban	Married and living with a spouse	High PAL	Elementary school or below	Smoker	drinker	NO
114604218001	0	6	13.5	24.63706	68	Male	Urban	Married and living with a spouse	High PAL	Elementary school or below	Smoker	drinker	NO
114604220002	0	7	14.4	27.376526	51	Male	Urban	Married and living with a spouse	Moderate PAL	Elementary school or below	Smoker	Non-drinker	NO
114604222002	1	5.5	14.7	22.635792	63	Male	Urban	Married and living with a spouse	High PAL	Middle school or above	Smoker	drinker	NO
114604223002	¡Ý2	7	16	23.90408	65	Male	Urban	Married and living with a spouse	High PAL	Middle school or above	Non-smoker	drinker	NO
114604229002	0	7	16.7	21.403694	46	Male	Urban	Married and living with a spouse	Low PAL	Elementary school or below	Non-smoker	Non-drinker	NO
114604230002	0	7	15.8	26.09375	45	Male	Urban	Married and living with a spouse	High PAL	Elementary school or below	Non-smoker	drinker	NO
114604301001	¡Ý2	6	15.8	27.480783	67	Male	Rural	Married and living with a spouse	High PAL	Elementary school or below	Smoker	drinker	NO
114604301002	0	5	13.1	25.425297	70	Female	Rural	Married and living with a spouse	Moderate PAL	Elementary school or below	Smoker	drinker	Yes
114604302002	1	10	9	20.687965	79	Male	Rural	Single, divorced, and windowed	Low PAL	Elementary school or below	Smoker	Non-drinker	Yes
114604303001	0	6	14.8	23.524614	75	Male	Rural	Married and living with a spouse	Moderate PAL	Elementary school or below	Smoker	drinker	NO
114604304001	¡Ý2	6	17.9	31.772781	53	Male	Rural	Single, divorced, and windowed	Moderate PAL	Middle school or above	Smoker	drinker	Yes
114604306001	¡Ý2	8.5	12.3	21.569715	66	Female	Rural	Married and living with a spouse	Moderate PAL	Elementary school or below	Non-smoker	Non-drinker	Yes
114604306002	¡Ý2	6	14.5	29.779608	70	Male	Rural	Married and living with a spouse	Moderate PAL	Middle school or above	Non-smoker	Non-drinker	NO
114604309001	¡Ý2	5	16.5	28.862318	52	Male	Rural	Married and living with a spouse	High PAL	Middle school or above	Smoker	drinker	NO
114604312001	¡Ý2	8	15.5	24.944338	60	Male	Rural	Single, divorced, and windowed	Low PAL	Elementary school or below	Smoker	drinker	NO
114604313002	0	5	12.4	20.420546	74	Male	Rural	Married and living with a spouse	High PAL	Elementary school or below	Smoker	Non-drinker	NO
114604314001	¡Ý2	7	13.2	22.792822	72	Male	Rural	Single, divorced, and windowed	High PAL	Elementary school or below	Smoker	Non-drinker	NO
114604315001	¡Ý2	6	14.9	28.77546	62	Male	Rural	Single, divorced, and windowed	Moderate PAL	Elementary school or below	Smoker	Non-drinker	NO
114604316001	¡Ý2	5	13.1	27.254778	61	Male	Rural	Married and living with a spouse	High PAL	Elementary school or below	Smoker	drinker	NO
114604317002	1	7	14.6	34.610744	67	Female	Rural	Single, divorced, and windowed	Low PAL	Elementary school or below	Non-smoker	Non-drinker	Yes
114604318001	¡Ý2	6	16.4	23.289616	69	Male	Rural	Married and living with a spouse	Moderate PAL	Elementary school or below	Smoker	Non-drinker	NO
114604319002	1	3	13.5	24.440775	57	Male	Rural	Married and living with a spouse	Moderate PAL	Elementary school or below	Smoker	Non-drinker	NO
114604324002	¡Ý2	7	15.9	23.507807	61	Male	Rural	Married and living with a spouse	Low PAL	Elementary school or below	Smoker	drinker	NO
114604327002	¡Ý2	5	16.8	25.753922	54	Male	Rural	Married and living with a spouse	High PAL	Elementary school or below	Smoker	drinker	Yes
114604328002	1	8	15.2	28.30412	45	Male	Rural	Married and living with a spouse	High PAL	Middle school or above	Non-smoker	drinker	NO
114604332001	0	6	17	28.495132	45	Male	Rural	Married and living with a spouse	Low PAL	Elementary school or below	Non-smoker	drinker	NO
116006102001	¡Ý2	7	11	22.028969	77	Female	Rural	Single, divorced, and windowed	Moderate PAL	Elementary school or below	Non-smoker	Non-drinker	Yes
116006104002	1	5	12.9	25.508966	59	Male	Rural	Married and living with a spouse	Moderate PAL	Middle school or above	Non-smoker	Non-drinker	NO
116006106002	¡Ý2	10	12.9	27.4192	50	Female	Rural	Married and living with a spouse	Moderate PAL	Elementary school or below	Non-smoker	Non-drinker	Yes
116006107001	¡Ý2	9	15.4	20.912983	77	Male	Rural	Single, divorced, and windowed	High PAL	Elementary school or below	Smoker	Non-drinker	Yes
116006110002	¡Ý2	4	15.6	23.665955	61	Male	Rural	Married and living with a spouse	Low PAL	Middle school or above	Smoker	Non-drinker	NO
116006111002	¡Ý2	11	15.1	23.745712	74	Male	Rural	Married and living with a spouse	High PAL	Elementary school or below	Smoker	Non-drinker	NO
116006114002	¡Ý2	11	12.5	27.266665	78	Male	Rural	Married and living with a spouse	High PAL	Elementary school or below	Smoker	Non-drinker	Yes
116006115001	¡Ý2	4	16.4	29.335678	64	Male	Rural	Married and living with a spouse	High PAL	Elementary school or below	Smoker	Non-drinker	NO
116006116001	1	4	16.3	21.79405	62	Male	Rural	Married and living with a spouse	Moderate PAL	Middle school or above	Smoker	drinker	NO
116006119001	1	3	12.1	24.36463	70	Female	Rural	Single, divorced, and windowed	Moderate PAL	Elementary school or below	Smoker	Non-drinker	Yes
116006120001	¡Ý2	7.5	13.4	24.641	75	Male	Rural	Married and living with a spouse	High PAL	Elementary school or below	Non-smoker	Non-drinker	Yes
116006120002	1	4	11.4	23.30783	63	Female	Rural	Married and living with a spouse	Moderate PAL	Elementary school or below	Non-smoker	Non-drinker	Yes
116006121002	0	7.5	13.5	24.463905	53	Male	Rural	Married and living with a spouse	High PAL	Elementary school or below	Smoker	drinker	NO
116006122002	0	8	10.8	23.267776	48	Male	Rural	Married and living with a spouse	Moderate PAL	Middle school or above	Smoker	drinker	NO
116006203002	1	4	14.5	29.53056	61	Male	Urban	Married and living with a spouse	Moderate PAL	Elementary school or below	Smoker	drinker	Yes
116006204001	1	6	13.4	26.177446	48	Male	Urban	Married and living with a spouse	Moderate PAL	Elementary school or below	Smoker	drinker	NO
116006205001	¡Ý2	7	14.5	23.65424	52	Male	Urban	Married and living with a spouse	High PAL	Middle school or above	Smoker	drinker	NO
116006207002	¡Ý2	8	14.7	27.911882	75	Male	Urban	Married and living with a spouse	Moderate PAL	Elementary school or below	Smoker	Non-drinker	Yes
116006208001	1	4	13	19.72945	71	Male	Urban	Married and living with a spouse	High PAL	Elementary school or below	Smoker	drinker	NO
116006210001	¡Ý2	6	14.3	25.002808	62	Male	Urban	Married and living with a spouse	High PAL	Elementary school or below	Non-smoker	Non-drinker	NO
116006212001	¡Ý2	7	13.7	23.30668	48	Male	Urban	Married and living with a spouse	High PAL	Elementary school or below	Smoker	drinker	NO
116006213002	¡Ý2	6	16.1	58.89282	64	Male	Urban	Married and living with a spouse	Moderate PAL	Elementary school or below	Smoker	drinker	Yes
116006219001	¡Ý2	4	15.6	29.658627	62	Male	Urban	Married and living with a spouse	High PAL	Elementary school or below	Smoker	drinker	NO
116006219002	¡Ý2	8	12.9	25.989866	62	Female	Urban	Married and living with a spouse	Moderate PAL	Elementary school or below	Non-smoker	Non-drinker	Yes
116006220001	¡Ý2	7	14.2	23.533043	71	Male	Urban	Married and living with a spouse	Moderate PAL	Elementary school or below	Smoker	drinker	NO
116006221001	0	3	15.2	20.177147	50	Male	Urban	Single, divorced, and windowed	Moderate PAL	Middle school or above	Smoker	drinker	NO
116006222002	¡Ý2	9	14.1	29.342682	63	Male	Urban	Married but living without a spouse	High PAL	Elementary school or below	Smoker	Non-drinker	NO
116006224002	1	5	19.5	21.456896	73	Male	Urban	Married and living with a spouse	High PAL	Middle school or above	Smoker	Non-drinker	NO
116006225002	0	9	12.4	23.219614	48	Male	Urban	Married and living with a spouse	High PAL	Elementary school or below	Non-smoker	drinker	NO
116006301002	¡Ý2	4	13.9	22.461311	54	Male	Rural	Married and living with a spouse	Moderate PAL	Middle school or above	Smoker	Non-drinker	NO
116006302001	¡Ý2	8	14.7	26.993223	65	Male	Rural	Married and living with a spouse	Moderate PAL	Elementary school or below	Smoker	Non-drinker	NO
116006304002	¡Ý2	10	14.6	27.447268	57	Male	Rural	Married and living with a spouse	High PAL	Elementary school or below	Smoker	drinker	NO
116006306001	0	6	15.1	21.227747	57	Male	Rural	Married and living with a spouse	High PAL	Middle school or above	Smoker	drinker	NO
116006307001	¡Ý2	4	14.9	24.492188	81	Male	Rural	Married and living with a spouse	Low PAL	Elementary school or below	Smoker	Non-drinker	NO
116006308001	¡Ý2	7	14.2	20.704765	55	Male	Rural	Married and living with a spouse	High PAL	Middle school or above	Smoker	drinker	NO
116006309001	1	10	14.1	23.722677	54	Male	Rural	Married and living with a spouse	High PAL	Middle school or above	Non-smoker	Non-drinker	NO
116006311001	1	10	13.3	27.06005	47	Male	Rural	Married and living with a spouse	High PAL	Elementary school or below	Non-smoker	Non-drinker	NO
116006312001	¡Ý2	8	13.1	23.987953	67	Male	Rural	Married and living with a spouse	Moderate PAL	Middle school or above	Smoker	drinker	NO
116006313001	¡Ý2	9	15.4	28.185211	73	Male	Rural	Married and living with a spouse	Low PAL	Middle school or above	Smoker	Non-drinker	NO
116006313002	0	8	12.2	23.71203	75	Female	Rural	Married and living with a spouse	Low PAL	Elementary school or below	Non-smoker	Non-drinker	Yes
116006314001	¡Ý2	3	11.7	25.0573	49	Male	Rural	Married and living with a spouse	High PAL	Middle school or above	Non-smoker	Non-drinker	NO
116006315001	¡Ý2	8	13.8	23.923103	73	Female	Rural	Married and living with a spouse	High PAL	Elementary school or below	Non-smoker	Non-drinker	Yes
116006316001	¡Ý2	8	7.8	29.54024	63	Female	Rural	Single, divorced, and windowed	Low PAL	Elementary school or below	Non-smoker	Non-drinker	Yes
116006318001	1	6	11.9	23.898327	64	Male	Rural	Married and living with a spouse	High PAL	Elementary school or below	Smoker	drinker	NO
116006320001	1	5	18.9	23.957676	56	Male	Rural	Married and living with a spouse	Low PAL	Middle school or above	Smoker	drinker	NO
116006321001	1	7	12.6	22.86788	56	Male	Rural	Married and living with a spouse	High PAL	Elementary school or below	Smoker	drinker	NO
116006323001	¡Ý2	5	12	23.036331	49	Male	Rural	Married and living with a spouse	Moderate PAL	Elementary school or below	Smoker	drinker	NO
116006326001	0	6.5	14.6	24.132677	46	Male	Rural	Married and living with a spouse	Moderate PAL	Elementary school or below	Non-smoker	drinker	NO
116006328002	0	8	11.7	31.248268	49	Male	Rural	Married and living with a spouse	High PAL	Elementary school or below	Non-smoker	Non-drinker	Yes
117489104001	1	6	16.3	21.126738	48	Male	Urban	Married and living with a spouse	Low PAL	Middle school or above	Smoker	drinker	NO
117489106002	0	9	17.2	24.456892	70	Male	Urban	Married and living with a spouse	Low PAL	Elementary school or below	Smoker	drinker	NO
117489108002	1	7	16.5	23.263416	70	Male	Urban	Married and living with a spouse	High PAL	Elementary school or below	Smoker	drinker	NO
117489109001	0	7	15.5	23.349197	51	Male	Urban	Single, divorced, and windowed	Moderate PAL	Middle school or above	Smoker	drinker	NO
117489110002	1	6	14.4	28.33112	49	Male	Urban	Married and living with a spouse	Moderate PAL	Elementary school or below	Non-smoker	Non-drinker	NO
117489113002	¡Ý2	8	17	21.211926	71	Male	Urban	Married and living with a spouse	High PAL	Elementary school or below	Smoker	drinker	NO
117489115001	¡Ý2	6	16.9	25.952644	62	Male	Urban	Married and living with a spouse	High PAL	Middle school or above	Smoker	drinker	NO
117489116001	1	7	13	24.815279	80	Female	Urban	Married and living with a spouse	High PAL	Elementary school or below	Non-smoker	Non-drinker	Yes
117489116002	0	8	12.1	18.106567	82	Male	Urban	Married and living with a spouse	Moderate PAL	Elementary school or below	Smoker	Non-drinker	Yes
117489117002	¡Ý2	5	16.1	26.815878	64	Male	Urban	Single, divorced, and windowed	High PAL	Elementary school or below	Non-smoker	drinker	NO
117489120001	1	8	17	23.837767	76	Male	Urban	Married and living with a spouse	Low PAL	Elementary school or below	Smoker	drinker	NO
117489122002	¡Ý2	8	11.7	23.774303	72	Female	Urban	Married and living with a spouse	High PAL	Elementary school or below	Non-smoker	Non-drinker	Yes
117489123001	¡Ý2	7	14	25.125471	67	Male	Urban	Married and living with a spouse	Moderate PAL	Elementary school or below	Non-smoker	Non-drinker	NO
117489125002	¡Ý2	7.5	15.6	26.192284	59	Male	Urban	Married and living with a spouse	High PAL	Elementary school or below	Smoker	Non-drinker	NO
117489132002	0	9	15.5	31.502254	47	Male	Urban	Married and living with a spouse	Moderate PAL	Elementary school or below	Non-smoker	drinker	NO
117489206001	¡Ý2	9	13.3	21.015049	72	Male	Urban	Married and living with a spouse	Moderate PAL	Elementary school or below	Smoker	drinker	NO
117489206002	¡Ý2	8	10.3	21.653034	67	Female	Urban	Married and living with a spouse	High PAL	Middle school or above	Non-smoker	Non-drinker	Yes
117489207002	¡Ý2	5	12.1	18.24304	73	Male	Urban	Married and living with a spouse	High PAL	Elementary school or below	Smoker	Non-drinker	NO
117489208001	1	3	13.3	24.28676	67	Male	Urban	Married and living with a spouse	Moderate PAL	Middle school or above	Smoker	drinker	NO
117489209002	¡Ý2	7	8.6	22.111359	68	Male	Urban	Married and living with a spouse	High PAL	Middle school or above	Smoker	Non-drinker	NO
117489211001	¡Ý2	8	13.1	27.164745	63	Male	Urban	Married and living with a spouse	Moderate PAL	Elementary school or below	Smoker	Non-drinker	Yes
117489212002	1	4	15.1	21.287767	69	Male	Urban	Married and living with a spouse	High PAL	Elementary school or below	Smoker	drinker	NO
117489213001	¡Ý2	8	12.5	22.791718	82	Male	Urban	Single, divorced, and windowed	High PAL	Middle school or above	Smoker	Non-drinker	NO
117489216002	0	4	11.4	20.470093	76	Male	Urban	Married and living with a spouse	Moderate PAL	Elementary school or below	Smoker	Non-drinker	NO
117489217001	¡Ý2	6	13.6	25.840506	71	Male	Urban	Married and living with a spouse	High PAL	Elementary school or below	Smoker	drinker	NO
117489221002	¡Ý2	7	13.1	29.235857	64	Male	Urban	Married and living with a spouse	High PAL	Elementary school or below	Smoker	drinker	NO
117489223002	¡Ý2	4.5	13.6	21.78448	66	Male	Urban	Married and living with a spouse	High PAL	Middle school or above	Smoker	drinker	NO
117489227001	1	6	13.3	18.316671	69	Male	Urban	Married and living with a spouse	High PAL	Middle school or above	Smoker	Non-drinker	NO
117489307002	¡Ý2	8	11.8	23.524614	61	Male	Rural	Married and living with a spouse	High PAL	Elementary school or below	Smoker	drinker	NO
117489308001	¡Ý2	10	16.3	22.16542	55	Male	Rural	Married and living with a spouse	High PAL	Middle school or above	Smoker	drinker	NO
117489310002	0	7	13.4	20.531042	48	Male	Rural	Married and living with a spouse	Low PAL	Middle school or above	Smoker	drinker	NO
117489314002	¡Ý2	10	15.3	31.186668	65	Male	Rural	Married and living with a spouse	Moderate PAL	Elementary school or below	Smoker	Non-drinker	NO
117489318001	1	4	13.2	20.256117	82	Female	Rural	Single, divorced, and windowed	High PAL	Elementary school or below	Non-smoker	Non-drinker	Yes
117489320001	¡Ý2	2	12.9	28.444256	71	Female	Rural	Single, divorced, and windowed	High PAL	Elementary school or below	Smoker	Non-drinker	Yes
117489321001	1	7	11.2	18.954262	74	Male	Rural	Married and living with a spouse	Low PAL	Middle school or above	Smoker	drinker	NO
117489321002	¡Ý2	7	12.2	25.322756	73	Female	Rural	Married and living with a spouse	High PAL	Elementary school or below	Non-smoker	Non-drinker	Yes
117489322001	1	7	13.4	26.857332	65	Male	Rural	Married and living with a spouse	Moderate PAL	Elementary school or below	Smoker	Non-drinker	NO
117489325001	1	10	14.4	21.699408	47	Male	Rural	Single, divorced, and windowed	Low PAL	Elementary school or below	Smoker	drinker	NO
118276101001	0	8	14.8	28.729868	51	Male	Urban	Married and living with a spouse	Low PAL	Middle school or above	Smoker	drinker	NO
118276105001	¡Ý2	5	15.8	24.092804	66	Male	Urban	Married and living with a spouse	Moderate PAL	Elementary school or below	Non-smoker	Non-drinker	NO
118276106002	¡Ý2	10	15.2	28.571194	63	Male	Urban	Married and living with a spouse	Moderate PAL	Elementary school or below	Smoker	Non-drinker	NO
118276107002	¡Ý2	8	14.5	21.754538	64	Male	Urban	Married and living with a spouse	Moderate PAL	Elementary school or below	Smoker	drinker	NO
118276108001	¡Ý2	8	17.2	23.664198	48	Male	Urban	Single, divorced, and windowed	High PAL	Middle school or above	Smoker	drinker	Yes
118276110002	0	1.5	11.3	18.985596	93	Male	Urban	Married and living with a spouse	High PAL	Elementary school or below	Non-smoker	drinker	NO
118276112001	1	7	12.6	20.597858	75	Male	Urban	Married and living with a spouse	High PAL	Elementary school or below	Smoker	Non-drinker	NO
118276116002	0	7	14.2	19.998505	47	Male	Urban	Married but living without a spouse	High PAL	Middle school or above	Smoker	drinker	NO
118276117002	0	7	13.5	29.130442	60	Male	Urban	Married and living with a spouse	Moderate PAL	Middle school or above	Smoker	drinker	NO
118276118001	¡Ý2	6	13.4	15.53378	76	Male	Urban	Married and living with a spouse	Moderate PAL	Elementary school or below	Smoker	drinker	NO
118276120002	0	6	15.4	24.341427	52	Male	Urban	Married and living with a spouse	Low PAL	Middle school or above	Non-smoker	drinker	NO
118276121001	0	8.5	14.1	32.150913	62	Female	Urban	Married and living with a spouse	High PAL	Elementary school or below	Non-smoker	Non-drinker	Yes
118276204002	0	7	15.3	21.329367	48	Male	Rural	Married and living with a spouse	High PAL	Elementary school or below	Smoker	drinker	NO
118276205001	1	9	16.2	26.200794	50	Male	Rural	Married and living with a spouse	High PAL	Middle school or above	Smoker	Non-drinker	NO
118276207001	1	8	12.9	21.699318	57	Male	Rural	Married and living with a spouse	Moderate PAL	Middle school or above	Smoker	drinker	NO
118276209001	1	8	14.5	22.732979	62	Male	Rural	Married and living with a spouse	High PAL	Elementary school or below	Non-smoker	drinker	NO
118276210002	¡Ý2	4	13.6	22.364708	65	Male	Rural	Married and living with a spouse	High PAL	Middle school or above	Smoker	drinker	NO
118276213002	¡Ý2	8	16.2	28.702602	50	Male	Rural	Married and living with a spouse	High PAL	Elementary school or below	Non-smoker	drinker	NO
118276216001	1	4	14.3	24.410135	62	Male	Rural	Married but living without a spouse	Low PAL	Middle school or above	Smoker	drinker	NO
118276218001	0	6	15	22.481983	58	Male	Rural	Married and living with a spouse	Low PAL	Middle school or above	Smoker	Non-drinker	NO
118276218002	1	7	13.4	32.513687	58	Female	Rural	Married and living with a spouse	High PAL	Elementary school or below	Non-smoker	Non-drinker	Yes
118276220002	1	6	14.6	21.928106	63	Male	Rural	Married and living with a spouse	High PAL	Middle school or above	Non-smoker	drinker	NO
118276221002	¡Ý2	2	13.8	26.024998	61	Male	Rural	Married but living without a spouse	Low PAL	Middle school or above	Smoker	drinker	NO
118276223001	0	4.5	12.6	19.021854	81	Male	Rural	Married and living with a spouse	Low PAL	Elementary school or below	Smoker	drinker	NO
118276225001	¡Ý2	7	13.3	25.393423	63	Female	Rural	Married and living with a spouse	High PAL	Elementary school or below	Non-smoker	Non-drinker	Yes
118276302001	¡Ý2	6	14.1	23.360882	59	Male	Rural	Married and living with a spouse	Low PAL	Elementary school or below	Smoker	drinker	NO
118276303002	0	4.5	14.3	26.566349	51	Male	Rural	Married and living with a spouse	Low PAL	Middle school or above	Non-smoker	drinker	Yes
118276305001	1	5	14.6	25.142084	65	Male	Rural	Married and living with a spouse	High PAL	Middle school or above	Smoker	drinker	NO
118276309001	1	6	13.1	29.55178	81	Male	Rural	Married and living with a spouse	Moderate PAL	Elementary school or below	Smoker	Non-drinker	Yes
118276310002	0	10	14.5	19.620089	52	Male	Rural	Married and living with a spouse	Moderate PAL	Middle school or above	Smoker	drinker	NO
118276311001	0	8	14.2	19.285145	82	Male	Rural	Single, divorced, and windowed	Low PAL	Elementary school or below	Smoker	Non-drinker	NO
118276313001	0	7	14.5	24.168314	59	Male	Rural	Married and living with a spouse	High PAL	Middle school or above	Smoker	drinker	NO
118276315001	0	6	12.4	20.074484	74	Male	Rural	Married and living with a spouse	High PAL	Elementary school or below	Smoker	drinker	NO
118276315002	0	8	12	21.136665	70	Female	Rural	Married and living with a spouse	High PAL	Elementary school or below	Non-smoker	Non-drinker	Yes
118276316001	1	5	14.1	23.741402	60	Male	Rural	Married and living with a spouse	Moderate PAL	Middle school or above	Smoker	drinker	NO
118276320002	¡Ý2	6	13.4	22.159124	62	Male	Rural	Married and living with a spouse	Moderate PAL	Middle school or above	Smoker	Non-drinker	NO
118276322001	1	8	13.2	22.089294	67	Male	Rural	Married and living with a spouse	Moderate PAL	Elementary school or below	Smoker	drinker	NO
118276323001	0	5	13.7	20.579367	62	Male	Rural	Married and living with a spouse	Low PAL	Elementary school or below	Smoker	Non-drinker	NO
118276324001	¡Ý2	5	14.1	22.408178	76	Male	Rural	Single, divorced, and windowed	High PAL	Elementary school or below	Smoker	drinker	NO
118276326001	1	6	15.4	28.9566	52	Male	Rural	Married and living with a spouse	Moderate PAL	Elementary school or below	Non-smoker	Non-drinker	Yes
118276327001	¡Ý2	8	12.9	23.854227	70	Female	Rural	Single, divorced, and windowed	Moderate PAL	Elementary school or below	Non-smoker	drinker	Yes
118276328001	¡Ý2	9	13.2	24.07304	70	Male	Rural	Single, divorced, and windowed	High PAL	Elementary school or below	Smoker	Non-drinker	Yes
118276329001	0	6	15	27.993078	53	Male	Rural	Married and living with a spouse	Low PAL	Middle school or above	Non-smoker	Non-drinker	NO
118276330001	0	4	14.2	29.670462	62	Male	Rural	Married and living with a spouse	High PAL	Middle school or above	Smoker	drinker	Yes
118276332002	0	6	14.5	23.646639	51	Male	Rural	Married and living with a spouse	High PAL	Elementary school or below	Smoker	drinker	NO
118276333002	1	7	13.6	25.833815	50	Male	Rural	Married and living with a spouse	High PAL	Elementary school or below	Smoker	drinker	NO
118276334002	0	7	13.8	22.345783	47	Male	Rural	Married but living without a spouse	High PAL	Elementary school or below	Smoker	drinker	NO
122490102001	¡Ý2	7	14.3	16.794895	73	Male	Rural	Married and living with a spouse	Moderate PAL	Elementary school or below	Smoker	drinker	Yes
122490103002	¡Ý2	1	13.1	22.9353	80	Female	Rural	Single, divorced, and windowed	High PAL	Elementary school or below	Non-smoker	Non-drinker	Yes
122490105001	¡Ý2	6	14.3	17.535902	75	Male	Rural	Married and living with a spouse	Moderate PAL	Elementary school or below	Smoker	Non-drinker	NO
122490105002	¡Ý2	7	13.2	23.409153	71	Female	Rural	Married and living with a spouse	Moderate PAL	Elementary school or below	Non-smoker	Non-drinker	Yes
122490107001	¡Ý2	4	16.6	22.777456	61	Male	Rural	Married and living with a spouse	High PAL	Middle school or above	Smoker	Non-drinker	Yes
122490108001	¡Ý2	1	13.2	20.120565	60	Female	Rural	Married and living with a spouse	High PAL	Elementary school or below	Non-smoker	Non-drinker	Yes
122490108002	¡Ý2	8	14.7	23.419384	63	Male	Rural	Married and living with a spouse	High PAL	Elementary school or below	Smoker	drinker	NO
122490109001	¡Ý2	10	13.1	23.350266	83	Male	Rural	Married and living with a spouse	High PAL	Elementary school or below	Smoker	Non-drinker	Yes
122490109002	¡Ý2	6	12.9	24.700827	76	Female	Rural	Married and living with a spouse	High PAL	Elementary school or below	Non-smoker	Non-drinker	Yes
122490114002	1	10	13.9	23.593592	71	Male	Rural	Married and living with a spouse	Moderate PAL	Elementary school or below	Non-smoker	drinker	Yes
122490115003	0	2	12.1	25.421513	81	Female	Rural	Married and living with a spouse	Low PAL	Elementary school or below	Non-smoker	Non-drinker	Yes
122490116002	¡Ý2	5	10.6	20.661964	67	Male	Rural	Married and living with a spouse	Low PAL	Elementary school or below	Non-smoker	drinker	NO
122490117001	0	5	13.1	31.21149	60	Female	Rural	Married and living with a spouse	Moderate PAL	Elementary school or below	Non-smoker	drinker	Yes
122490117002	¡Ý2	6	15.5	26.167137	50	Male	Rural	Married and living with a spouse	High PAL	Middle school or above	Smoker	Non-drinker	Yes
122490119001	1	4	11.9	23.483538	60	Male	Rural	Single, divorced, and windowed	High PAL	Elementary school or below	Smoker	drinker	Yes
122490122002	¡Ý2	8	15.1	19.3674	62	Male	Rural	Married and living with a spouse	Moderate PAL	Middle school or above	Smoker	drinker	NO
122490124001	¡Ý2	4	11.7	17.941393	67	Female	Rural	Married and living with a spouse	Moderate PAL	Elementary school or below	Non-smoker	Non-drinker	Yes
122490124002	¡Ý2	6	17.5	18.206345	67	Male	Rural	Married and living with a spouse	High PAL	Elementary school or below	Smoker	drinker	NO
122490202001	¡Ý2	6	14	17.572338	68	Female	Rural	Married and living with a spouse	High PAL	Elementary school or below	Non-smoker	Non-drinker	Yes
122490202002	¡Ý2	6	13.2	19.413029	68	Male	Rural	Married and living with a spouse	Moderate PAL	Elementary school or below	Smoker	drinker	NO
122490204001	0	3	13.6	24.201431	76	Female	Rural	Single, divorced, and windowed	High PAL	Elementary school or below	Non-smoker	Non-drinker	Yes
122490206001	¡Ý2	4.5	8.8	24.752363	45	Female	Rural	Married and living with a spouse	Moderate PAL	Elementary school or below	Non-smoker	drinker	Yes
122490207002	¡Ý2	6	14.8	17.441622	69	Male	Rural	Married and living with a spouse	Low PAL	Elementary school or below	Smoker	Non-drinker	NO
122490208002	1	9	15	21.779589	64	Male	Rural	Married and living with a spouse	Moderate PAL	Elementary school or below	Smoker	drinker	Yes
122490209001	¡Ý2	0	14.1	24.73274	61	Male	Rural	Married and living with a spouse	High PAL	Elementary school or below	Smoker	Non-drinker	Yes
122490212002	¡Ý2	2.5	11.9	21.136969	77	Male	Rural	Married and living with a spouse	Moderate PAL	Elementary school or below	Non-smoker	Non-drinker	NO
122490214002	¡Ý2	10	16.5	23.48967	76	Male	Rural	Married and living with a spouse	High PAL	Elementary school or below	Smoker	Non-drinker	Yes
122490215001	¡Ý2	5	12.3	20.377975	66	Female	Rural	Married and living with a spouse	Moderate PAL	Elementary school or below	Non-smoker	Non-drinker	Yes
122490215002	1	6	13.5	21.610546	69	Male	Rural	Married and living with a spouse	High PAL	Elementary school or below	Smoker	drinker	NO
122490216001	1	6	12.6	20.922146	79	Male	Rural	Single, divorced, and windowed	High PAL	Elementary school or below	Smoker	Non-drinker	NO
122490219002	¡Ý2	8	11.8	22.038965	71	Female	Rural	Married and living with a spouse	High PAL	Elementary school or below	Non-smoker	Non-drinker	Yes
122490220002	1	6.5	15.6	19.026531	48	Male	Rural	Married and living with a spouse	High PAL	Middle school or above	Smoker	Non-drinker	NO
122490225001	1	8	12.6	18.715061	62	Male	Rural	Married and living with a spouse	Moderate PAL	Middle school or above	Smoker	Non-drinker	NO
122490226001	¡Ý2	3	12.5	16.844328	77	Female	Rural	Married and living with a spouse	High PAL	Elementary school or below	Non-smoker	Non-drinker	Yes
122490226002	¡Ý2	3	14	20.150146	71	Male	Rural	Married and living with a spouse	High PAL	Elementary school or below	Smoker	Non-drinker	NO
122490228002	0	5	15.5	20.549706	45	Male	Rural	Married and living with a spouse	High PAL	Elementary school or below	Smoker	Non-drinker	NO
122490301002	¡Ý2	5	7.8	23.564848	52	Male	Urban	Married and living with a spouse	High PAL	Middle school or above	Smoker	Non-drinker	NO
122490302002	¡Ý2	4	7.5	22.94834	55	Male	Urban	Married and living with a spouse	High PAL	Elementary school or below	Smoker	drinker	NO
122490306002	¡Ý2	8	9	28.600618	65	Male	Urban	Married and living with a spouse	Low PAL	Elementary school or below	Smoker	Non-drinker	NO
122490307001	0	8	9	21.862782	73	Male	Urban	Married and living with a spouse	Low PAL	Elementary school or below	Smoker	Non-drinker	NO
122490312001	¡Ý2	3	10	19.277733	82	Female	Urban	Married and living with a spouse	Low PAL	Elementary school or below	Non-smoker	Non-drinker	Yes
122490312002	¡Ý2	8	7.4	27.887093	78	Male	Urban	Married and living with a spouse	High PAL	Middle school or above	Non-smoker	Non-drinker	Yes
122490313002	¡Ý2	6	9.9	23.463512	59	Male	Urban	Married and living with a spouse	High PAL	Middle school or above	Smoker	Non-drinker	NO
122490314002	0	5	9.6	23.297829	57	Male	Urban	Married and living with a spouse	Low PAL	Elementary school or below	Smoker	drinker	NO
122490316001	0	7	11.7	22.38385	68	Male	Urban	Single, divorced, and windowed	High PAL	Elementary school or below	Smoker	drinker	Yes
122490317002	¡Ý2	3	12.3	17.77417	76	Male	Urban	Married and living with a spouse	High PAL	Middle school or above	Smoker	Non-drinker	NO
122490320002	¡Ý2	3	9.9	25.19743	69	Male	Urban	Married and living with a spouse	Moderate PAL	Elementary school or below	Smoker	drinker	NO
122490321001	1	5	9	24.350275	72	Male	Urban	Single, divorced, and windowed	High PAL	Elementary school or below	Smoker	drinker	Yes
122490328002	1	6	8.3	20.45143	67	Male	Urban	Married and living with a spouse	High PAL	Elementary school or below	Smoker	Non-drinker	NO
122490329001	0	6	8.5	27.188658	70	Male	Urban	Married and living with a spouse	High PAL	Elementary school or below	Smoker	drinker	Yes
122490337001	0	6	11.9	29.795305	46	Male	Urban	Married and living with a spouse	High PAL	Elementary school or below	Non-smoker	drinker	Yes
124099102001	¡Ý2	3	11.7	22.187057	66	Male	Rural	Married and living with a spouse	Low PAL	Middle school or above	Non-smoker	Non-drinker	NO
124099103002	¡Ý2	7	16.1	27.828733	57	Male	Rural	Married and living with a spouse	High PAL	Middle school or above	Smoker	drinker	Yes
124099107001	1	9	13.5	19.665142	67	Male	Rural	Married and living with a spouse	Moderate PAL	Elementary school or below	Smoker	Non-drinker	Yes
124099109001	¡Ý2	8	14	19.753086	69	Male	Rural	Single, divorced, and windowed	High PAL	Elementary school or below	Smoker	drinker	NO
124099111001	¡Ý2	5	13.8	29.320986	68	Female	Rural	Single, divorced, and windowed	High PAL	Elementary school or below	Non-smoker	drinker	Yes
124099115001	1	4	15.1	24.593958	51	Male	Rural	Married and living with a spouse	Moderate PAL	Middle school or above	Non-smoker	drinker	Yes
124099116001	¡Ý2	3.5	13.2	20.987467	73	Female	Rural	Single, divorced, and windowed	Low PAL	Elementary school or below	Non-smoker	Non-drinker	Yes
124099117001	0	7	13.4	23.687288	69	Female	Rural	Married and living with a spouse	High PAL	Elementary school or below	Non-smoker	Non-drinker	Yes
124099117002	0	6	14.1	17.301039	69	Male	Rural	Married and living with a spouse	Low PAL	Elementary school or below	Smoker	Non-drinker	NO
124099120001	1	6	14.4	19.762835	77	Male	Rural	Married and living with a spouse	Moderate PAL	Elementary school or below	Smoker	Non-drinker	Yes
124099120002	¡Ý2	3	13.6	29.206034	73	Female	Rural	Married and living with a spouse	High PAL	Elementary school or below	Non-smoker	Non-drinker	Yes
124099124002	¡Ý2	6	15.8	17.850622	81	Male	Rural	Married and living with a spouse	Moderate PAL	Elementary school or below	Smoker	drinker	NO
124099126001	0	6	14.5	22.751663	47	Male	Rural	Married and living with a spouse	High PAL	Middle school or above	Smoker	drinker	NO
124099129002	0	6	15.8	21.039696	49	Male	Rural	Married and living with a spouse	High PAL	Elementary school or below	Smoker	Non-drinker	NO
124099201002	¡Ý2	7	11.7	23.70317	77	Male	Rural	Married and living with a spouse	High PAL	Elementary school or below	Smoker	Non-drinker	Yes
124099206002	¡Ý2	6	13.2	19.989058	66	Male	Rural	Married and living with a spouse	High PAL	Middle school or above	Smoker	drinker	NO
124099207002	¡Ý2	8	11.8	20.215597	71	Male	Rural	Married and living with a spouse	Moderate PAL	Elementary school or below	Smoker	drinker	Yes
124099208002	1	8	13.9	26.190145	52	Female	Rural	Married and living with a spouse	High PAL	Elementary school or below	Non-smoker	drinker	Yes
124099215001	¡Ý2	5	14.4	22.687243	62	Male	Rural	Married and living with a spouse	Moderate PAL	Elementary school or below	Smoker	drinker	NO
124099223001	¡Ý2	6	14.2	19.576168	50	Male	Rural	Married but living without a spouse	Moderate PAL	Elementary school or below	Smoker	drinker	NO
124099224001	¡Ý2	5.5	12.1	24.734077	58	Male	Rural	Married and living with a spouse	High PAL	Elementary school or below	Smoker	Non-drinker	Yes
124099230001	¡Ý2	5	10.8	21.61475	70	Female	Rural	Married and living with a spouse	High PAL	Elementary school or below	Non-smoker	Non-drinker	Yes
124099232001	1	5	10	20.315924	77	Male	Rural	Single, divorced, and windowed	High PAL	Elementary school or below	Smoker	drinker	Yes
124099305002	¡Ý2	8	14.8	27.406565	65	Male	Rural	Married and living with a spouse	High PAL	Elementary school or below	Smoker	Non-drinker	Yes
124099306001	0	6	15.8	25.344347	52	Male	Rural	Married and living with a spouse	High PAL	Elementary school or below	Smoker	drinker	NO
124099308001	0	7	12.1	18.795855	54	Male	Rural	Married and living with a spouse	High PAL	Middle school or above	Smoker	Non-drinker	NO
124099311002	¡Ý2	5	12	23.419258	61	Female	Rural	Married and living with a spouse	Moderate PAL	Elementary school or below	Non-smoker	drinker	Yes
124099312001	¡Ý2	3	12.1	25.550919	78	Male	Rural	Married and living with a spouse	High PAL	Elementary school or below	Smoker	Non-drinker	Yes
124099316002	¡Ý2	5	14.7	27.257053	62	Male	Rural	Married and living with a spouse	High PAL	Elementary school or below	Smoker	drinker	NO
124099318001	0	9	13.9	26.299408	69	Female	Rural	Married and living with a spouse	Moderate PAL	Elementary school or below	Non-smoker	Non-drinker	Yes
124099318002	1	4	12.1	20.00185	76	Male	Rural	Married and living with a spouse	Low PAL	Elementary school or below	Smoker	drinker	Yes
124099320001	¡Ý2	6	14.7	20.359642	59	Male	Rural	Married and living with a spouse	Moderate PAL	Elementary school or below	Smoker	drinker	NO
124099323002	1	4	14.9	23.097082	52	Male	Rural	Married and living with a spouse	High PAL	Middle school or above	Non-smoker	Non-drinker	NO
124099324001	¡Ý2	5	13.2	28.162493	85	Male	Rural	Single, divorced, and windowed	Moderate PAL	Elementary school or below	Smoker	Non-drinker	Yes
124099326001	¡Ý2	4	13.1	24.108328	48	Male	Rural	Single, divorced, and windowed	Moderate PAL	Elementary school or below	Smoker	Non-drinker	NO
134004104002	0	7	16	24.444904	68	Male	Urban	Married and living with a spouse	High PAL	Middle school or above	Smoker	drinker	NO
134004111001	0	7.5	14.6	26.068449	46	Male	Urban	Married and living with a spouse	High PAL	Elementary school or below	Smoker	Non-drinker	NO
134004203001	1	7	15.3	29.03851	69	Male	Urban	Married and living with a spouse	High PAL	Middle school or above	Smoker	drinker	Yes
134004306001	1	6	14.7	25.203018	50	Male	Urban	Married and living with a spouse	Moderate PAL	Middle school or above	Non-smoker	drinker	NO
134004309001	¡Ý2	6	16.4	28.823528	65	Male	Urban	Married and living with a spouse	Low PAL	Middle school or above	Non-smoker	drinker	NO
134004315001	¡Ý2	4	12.7	25.6478	74	Female	Urban	Single, divorced, and windowed	High PAL	Elementary school or below	Non-smoker	Non-drinker	Yes
134004321001	¡Ý2	7	15.1	27.523018	67	Male	Urban	Married and living with a spouse	Low PAL	Middle school or above	Smoker	drinker	NO
134004322001	¡Ý2	6	13.3	20.188875	50	Male	Urban	Single, divorced, and windowed	High PAL	Middle school or above	Smoker	drinker	NO
134004327001	0	6	15.9	24.956213	65	Male	Urban	Married and living with a spouse	Moderate PAL	Elementary school or below	Smoker	drinker	NO
134902104001	0	6	16.9	29.474535	52	Male	Rural	Married and living with a spouse	High PAL	Elementary school or below	Smoker	Non-drinker	NO
134902110001	0	8	14.2	20.425789	70	Male	Rural	Married and living with a spouse	Moderate PAL	Elementary school or below	Smoker	Non-drinker	NO
134902113002	¡Ý2	8	15.4	24.21908	70	Male	Rural	Married and living with a spouse	High PAL	Middle school or above	Non-smoker	Non-drinker	NO
134902123002	0	10	18	20.380339	52	Male	Rural	Married and living with a spouse	High PAL	Middle school or above	Smoker	Non-drinker	NO
134902124002	¡Ý2	8	16.5	27.441755	51	Male	Rural	Married and living with a spouse	Low PAL	Middle school or above	Non-smoker	Non-drinker	NO
134902129001	0	5	16.5	27.816872	46	Male	Rural	Married and living with a spouse	High PAL	Elementary school or below	Smoker	drinker	NO
134902130001	0	7	13.8	18.98657	49	Male	Rural	Married and living with a spouse	Low PAL	Elementary school or below	Smoker	drinker	NO
134902201001	0	8	14.5	22.715157	56	Male	Urban	Married and living with a spouse	Low PAL	Middle school or above	Smoker	Non-drinker	NO
134902206002	¡Ý2	9	12.8	20.03842	70	Male	Urban	Married and living with a spouse	High PAL	Elementary school or below	Smoker	Non-drinker	NO
134902209002	¡Ý2	4	18.2	20.515482	49	Male	Urban	Married and living with a spouse	High PAL	Elementary school or below	Smoker	drinker	NO
134902210002	¡Ý2	7.5	16.5	19.970018	50	Male	Urban	Married and living with a spouse	High PAL	Elementary school or below	Smoker	drinker	NO
134902213001	1	8	19	26.075373	55	Male	Urban	Married and living with a spouse	Moderate PAL	Middle school or above	Smoker	Non-drinker	NO
134902214002	1	5	16.6	23.298346	61	Male	Urban	Married and living with a spouse	Low PAL	Middle school or above	Smoker	drinker	NO
134902216002	1	7	16.7	26.31071	57	Male	Urban	Married and living with a spouse	High PAL	Elementary school or below	Smoker	drinker	NO
134902218002	0	5	17	27.266436	57	Male	Urban	Married but living without a spouse	Low PAL	Middle school or above	Smoker	Non-drinker	NO
134902220001	¡Ý2	8	14.8	24.302137	75	Male	Urban	Married and living with a spouse	Low PAL	Elementary school or below	Smoker	Non-drinker	Yes
134902221001	¡Ý2	6	16.9	29.820717	49	Female	Urban	Married and living with a spouse	High PAL	Elementary school or below	Non-smoker	Non-drinker	Yes
134902221002	1	6	16.7	25.242008	51	Male	Urban	Married and living with a spouse	Low PAL	Elementary school or below	Smoker	drinker	NO
134902222002	0	8	16.3	23.179794	50	Male	Urban	Married and living with a spouse	High PAL	Elementary school or below	Smoker	Non-drinker	NO
134902223001	0	7.5	16.8	20.82094	62	Male	Urban	Single, divorced, and windowed	High PAL	Middle school or above	Smoker	drinker	NO
134902224001	¡Ý2	8	14.4	29.287764	73	Male	Urban	Single, divorced, and windowed	High PAL	Elementary school or below	Smoker	Non-drinker	Yes
134902225002	¡Ý2	9	15.7	32.547356	51	Male	Urban	Married and living with a spouse	High PAL	Elementary school or below	Smoker	drinker	Yes
134902227002	0	8	16.2	26.746197	49	Male	Urban	Married and living with a spouse	Moderate PAL	Middle school or above	Smoker	drinker	NO
134902229001	¡Ý2	4	16.4	28.909166	63	Male	Urban	Married and living with a spouse	High PAL	Elementary school or below	Smoker	Non-drinker	Yes
134902232001	0	9.5	17	26.699894	46	Male	Urban	Married and living with a spouse	High PAL	Elementary school or below	Smoker	drinker	NO
134902303002	1	4	15	27.594744	47	Male	Rural	Married and living with a spouse	High PAL	Middle school or above	Smoker	drinker	NO
134902304001	0	9	15.1	22.043745	68	Male	Rural	Married and living with a spouse	Moderate PAL	Middle school or above	Smoker	drinker	NO
134902305002	0	7	14.1	23.661438	46	Male	Rural	Married and living with a spouse	High PAL	Middle school or above	Non-smoker	drinker	NO
134902306001	¡Ý2	8	20.4	22.601255	67	Male	Rural	Married and living with a spouse	Moderate PAL	Elementary school or below	Smoker	drinker	Yes
134902306002	0	7	11.5	23.967978	62	Female	Rural	Married and living with a spouse	High PAL	Elementary school or below	Non-smoker	Non-drinker	Yes
134902308001	¡Ý2	2	14.8	29.653568	64	Male	Rural	Married and living with a spouse	High PAL	Middle school or above	Smoker	drinker	Yes
134902310001	¡Ý2	8	10	28.809217	71	Female	Rural	Married and living with a spouse	High PAL	Elementary school or below	Non-smoker	Non-drinker	Yes
134902310002	1	10	8.5	17.442612	74	Male	Rural	Married and living with a spouse	Moderate PAL	Middle school or above	Smoker	Non-drinker	NO
134902312002	1	7	16.9	26.09419	56	Male	Rural	Married and living with a spouse	High PAL	Middle school or above	Smoker	Non-drinker	NO
134902313001	¡Ý2	8	13.9	25.864513	62	Male	Rural	Married and living with a spouse	Low PAL	Middle school or above	Smoker	Non-drinker	NO
134902314001	1	8	20	26.948463	59	Male	Rural	Single, divorced, and windowed	Moderate PAL	Elementary school or below	Smoker	Non-drinker	NO
134902316002	0	10	12	19.788845	66	Male	Rural	Married and living with a spouse	Moderate PAL	Elementary school or below	Smoker	Non-drinker	NO
134902317001	0	4	19.6	18.341732	72	Male	Rural	Married and living with a spouse	Moderate PAL	Middle school or above	Smoker	drinker	NO
134902318001	¡Ý2	6	14.2	19.393415	50	Male	Rural	Married and living with a spouse	High PAL	Elementary school or below	Smoker	Non-drinker	NO
134902320002	1	8	18.2	27.897036	52	Male	Rural	Married and living with a spouse	High PAL	Middle school or above	Smoker	drinker	NO
134902321002	¡Ý2	8	8.3	31.572891	66	Male	Rural	Married and living with a spouse	Moderate PAL	Elementary school or below	Smoker	Non-drinker	NO
134902322001	¡Ý2	8	16.6	25.207073	67	Male	Rural	Married and living with a spouse	Low PAL	Elementary school or below	Smoker	Non-drinker	NO
134902325002	¡Ý2	9	16.1	21.088734	65	Male	Rural	Married and living with a spouse	Moderate PAL	Elementary school or below	Smoker	Non-drinker	NO
134902326002	¡Ý2	8	16.4	28.424723	48	Male	Rural	Married and living with a spouse	High PAL	Elementary school or below	Non-smoker	drinker	NO
134902330001	0	6	8.8	20.061796	48	Male	Rural	Single, divorced, and windowed	High PAL	Elementary school or below	Smoker	Non-drinker	NO
134902332002	0	10	17.8	28.868187	48	Male	Rural	Married and living with a spouse	High PAL	Elementary school or below	Smoker	drinker	NO
134902334002	0	10	16.9	29.853266	45	Male	Rural	Married and living with a spouse	High PAL	Elementary school or below	Smoker	drinker	Yes
135559201002	0	6	12.7	25.9181	51	Male	Rural	Married and living with a spouse	High PAL	Middle school or above	Smoker	drinker	NO
135559204001	¡Ý2	7	13.8	20.938383	72	Male	Rural	Single, divorced, and windowed	High PAL	Elementary school or below	Smoker	drinker	Yes
135559206001	1	10	13.7	17.548628	46	Male	Rural	Married and living with a spouse	Moderate PAL	Elementary school or below	Smoker	Non-drinker	NO
135559207001	¡Ý2	8	10.3	23.89235	69	Male	Rural	Married and living with a spouse	Low PAL	Elementary school or below	Smoker	drinker	NO
135559208002	¡Ý2	12	12.3	19.223501	72	Male	Rural	Married and living with a spouse	Moderate PAL	Elementary school or below	Smoker	Non-drinker	NO
135559211001	¡Ý2	8	13.8	21.634232	62	Male	Rural	Single, divorced, and windowed	High PAL	Elementary school or below	Smoker	Non-drinker	NO
135559216002	¡Ý2	4	11.8	25.847746	72	Male	Rural	Married and living with a spouse	Low PAL	Elementary school or below	Smoker	drinker	NO
135559219002	¡Ý2	9	15.1	30.211407	60	Male	Rural	Married and living with a spouse	High PAL	Middle school or above	Smoker	drinker	Yes
135559224001	¡Ý2	2.5	13.5	28.751177	46	Female	Rural	Married and living with a spouse	High PAL	Elementary school or below	Non-smoker	Non-drinker	Yes
135559224002	¡Ý2	5.5	12.9	18.630472	55	Male	Rural	Married and living with a spouse	Moderate PAL	Middle school or above	Smoker	drinker	NO
135559225001	0	7	13.2	19.248724	47	Male	Rural	Married and living with a spouse	Moderate PAL	Elementary school or below	Smoker	Non-drinker	NO
135559227001	0	7	13.1	24.18888	46	Male	Rural	Married and living with a spouse	Low PAL	Elementary school or below	Smoker	drinker	NO
135559228002	0	6.5	13.9	18.2385	51	Male	Rural	Married and living with a spouse	Moderate PAL	Elementary school or below	Non-smoker	drinker	NO
135559301001	¡Ý2	7	14	19.436241	51	Male	Rural	Married but living without a spouse	High PAL	Elementary school or below	Smoker	drinker	NO
135559303001	1	5.5	15.7	27.00329	82	Male	Rural	Single, divorced, and windowed	High PAL	Elementary school or below	Smoker	Non-drinker	Yes
135559305002	¡Ý2	12	13.6	25.99378	66	Male	Rural	Married and living with a spouse	Low PAL	Elementary school or below	Smoker	Non-drinker	NO
135559307001	¡Ý2	0.5	12.8	18.693655	57	Male	Rural	Married and living with a spouse	Low PAL	Middle school or above	Smoker	drinker	NO
135559309002	¡Ý2	5	13.6	19.614588	63	Male	Rural	Married and living with a spouse	High PAL	Elementary school or below	Smoker	Non-drinker	NO
135559313002	¡Ý2	10	15.1	27.040623	67	Male	Rural	Married and living with a spouse	High PAL	Elementary school or below	Smoker	Non-drinker	NO
135559314001	¡Ý2	8	14.5	26.39305	62	Male	Rural	Married and living with a spouse	Moderate PAL	Middle school or above	Smoker	drinker	NO
135559317001	¡Ý2	8	12.1	21.22256	75	Female	Rural	Single, divorced, and windowed	High PAL	Elementary school or below	Non-smoker	drinker	Yes
135559318001	¡Ý2	4.5	15.6	19.492785	71	Male	Rural	Married and living with a spouse	High PAL	Elementary school or below	Smoker	Non-drinker	NO
135559319001	¡Ý2	9	12.5	18.72067	67	Male	Rural	Single, divorced, and windowed	High PAL	Elementary school or below	Smoker	drinker	NO
135559331002	0	6	15.4	25.271492	60	Male	Rural	Married and living with a spouse	High PAL	Elementary school or below	Smoker	Non-drinker	NO
135559332001	0	8	12.1	22.172651	46	Male	Rural	Married and living with a spouse	Moderate PAL	Elementary school or below	Smoker	Non-drinker	NO
135559334002	0	10	14.4	20.104181	49	Male	Rural	Married and living with a spouse	Moderate PAL	Elementary school or below	Smoker	drinker	NO
138202101001	1	9	13.2	24.034033	74	Male	Rural	Single, divorced, and windowed	High PAL	Elementary school or below	Smoker	Non-drinker	Yes
138202103001	1	5	16.6	27.029877	49	Male	Rural	Married and living with a spouse	High PAL	Middle school or above	Smoker	drinker	NO
138202104002	1	10	14.6	23.246378	67	Male	Rural	Married and living with a spouse	High PAL	Elementary school or below	Non-smoker	drinker	NO
138202107001	1	7	14.7	19.572144	69	Male	Rural	Married and living with a spouse	High PAL	Elementary school or below	Smoker	Non-drinker	NO
138202108002	1	8	13.7	19.096485	50	Male	Rural	Married and living with a spouse	Moderate PAL	Middle school or above	Smoker	drinker	NO
138202109001	¡Ý2	6	15.1	22.562775	63	Male	Rural	Married and living with a spouse	High PAL	Elementary school or below	Smoker	Non-drinker	NO
138202111002	¡Ý2	8	14.5	22.373632	64	Male	Rural	Married and living with a spouse	Low PAL	Elementary school or below	Smoker	Non-drinker	NO
138202112001	0	8	14.5	21.832474	73	Male	Rural	Married and living with a spouse	Moderate PAL	Elementary school or below	Smoker	drinker	NO
138202113001	¡Ý2	7	12.3	21.65876	68	Male	Rural	Married and living with a spouse	Low PAL	Elementary school or below	Smoker	Non-drinker	NO
138202115001	¡Ý2	5	13.9	20.582464	68	Male	Rural	Married and living with a spouse	High PAL	Elementary school or below	Non-smoker	Non-drinker	NO
138202118001	1	7	13.5	23.215946	59	Male	Rural	Married and living with a spouse	High PAL	Elementary school or below	Smoker	drinker	NO
138202119002	1	6	15.1	24.817612	62	Male	Rural	Married and living with a spouse	Low PAL	Elementary school or below	Smoker	drinker	NO
138202121001	¡Ý2	8	13.8	20.018425	62	Male	Rural	Single, divorced, and windowed	Moderate PAL	Elementary school or below	Smoker	Non-drinker	NO
138202122001	¡Ý2	10	15.3	25.23351	75	Female	Rural	Single, divorced, and windowed	High PAL	Elementary school or below	Non-smoker	Non-drinker	Yes
138202123001	¡Ý2	7	16.2	24.077677	57	Male	Rural	Married and living with a spouse	High PAL	Middle school or above	Smoker	drinker	NO
138202126002	0	7	15.8	22.802767	55	Male	Rural	Married and living with a spouse	High PAL	Middle school or above	Smoker	Non-drinker	NO
138202127001	¡Ý2	7	14.6	17.642467	48	Male	Rural	Married and living with a spouse	Moderate PAL	Middle school or above	Smoker	drinker	NO
138202130001	0	8	15.5	21.359968	49	Male	Rural	Married and living with a spouse	High PAL	Elementary school or below	Smoker	Non-drinker	NO
138202133001	0	7	16.6	23.814966	46	Male	Rural	Married and living with a spouse	Moderate PAL	Elementary school or below	Smoker	drinker	NO
138202136001	0	5	15.7	19.49165	46	Male	Rural	Married and living with a spouse	Moderate PAL	Elementary school or below	Smoker	drinker	NO
138202206001	¡Ý2	4	14.9	140.31387	58	Male	Urban	Married and living with a spouse	High PAL	Middle school or above	Smoker	Non-drinker	Yes
138202208002	¡Ý2	7	14	21.739885	65	Male	Urban	Married and living with a spouse	High PAL	Elementary school or below	Smoker	drinker	NO
138202209002	1	10	14.7	22.056625	63	Male	Urban	Married and living with a spouse	Low PAL	Elementary school or below	Smoker	drinker	NO
138202210001	¡Ý2	7	15.5	26.838175	51	Male	Urban	Married and living with a spouse	Moderate PAL	Middle school or above	Smoker	drinker	NO
138202211002	¡Ý2	8	14.9	23.946566	72	Male	Urban	Married and living with a spouse	Moderate PAL	Elementary school or below	Non-smoker	Non-drinker	NO
138202212002	¡Ý2	4	14.7	20.63659	73	Male	Urban	Married and living with a spouse	High PAL	Elementary school or below	Smoker	Non-drinker	NO
138202213001	1	5	14.1	21.576176	60	Male	Urban	Married and living with a spouse	High PAL	Middle school or above	Smoker	drinker	NO
138202215002	1	7	14.9	25.814966	57	Male	Urban	Married and living with a spouse	Low PAL	Elementary school or below	Non-smoker	drinker	NO
138202216001	¡Ý2	7	16.3	27.23597	53	Male	Urban	Married and living with a spouse	Low PAL	Middle school or above	Smoker	drinker	NO
138202217001	¡Ý2	4	14	19.958965	75	Female	Urban	Single, divorced, and windowed	Moderate PAL	Elementary school or below	Non-smoker	Non-drinker	Yes
138202225002	¡Ý2	8	14.6	20.838417	56	Male	Urban	Married and living with a spouse	High PAL	Elementary school or below	Smoker	drinker	NO
138202226001	¡Ý2	3	16	24.342377	74	Male	Urban	Married and living with a spouse	Moderate PAL	Elementary school or below	Smoker	Non-drinker	NO
138202232001	0	3.5	14.7	21.911686	46	Male	Urban	Married and living with a spouse	Moderate PAL	Elementary school or below	Smoker	drinker	NO
138202301002	¡Ý2	4	14.7	23.983519	58	Male	Rural	Married and living with a spouse	High PAL	Elementary school or below	Smoker	drinker	NO
138202302002	0	7	16.6	24.292513	51	Male	Rural	Married and living with a spouse	Moderate PAL	Middle school or above	Smoker	Non-drinker	NO
138202303001	¡Ý2	7	14.3	18.324911	51	Male	Rural	Married and living with a spouse	High PAL	Middle school or above	Smoker	drinker	NO
138202304001	0	5	15.4	24.119799	57	Male	Rural	Married and living with a spouse	High PAL	Middle school or above	Smoker	drinker	NO
138202305001	¡Ý2	6	14.9	20.678213	80	Male	Rural	Single, divorced, and windowed	High PAL	Middle school or above	Smoker	Non-drinker	NO
138202306002	¡Ý2	8	16.5	24.94694	51	Male	Rural	Married and living with a spouse	Low PAL	Middle school or above	Smoker	drinker	NO
138202310001	1	6	14.3	20.048553	60	Male	Rural	Married and living with a spouse	High PAL	Elementary school or below	Smoker	drinker	NO
138202312001	¡Ý2	8	14.8	28.100174	61	Male	Rural	Married and living with a spouse	High PAL	Elementary school or below	Smoker	Non-drinker	NO
138202316001	¡Ý2	6	15	25.28257	67	Male	Rural	Married and living with a spouse	High PAL	Elementary school or below	Smoker	drinker	NO
138202319001	¡Ý2	8	13.7	28.851917	63	Male	Rural	Married and living with a spouse	High PAL	Elementary school or below	Smoker	Non-drinker	Yes
138202321001	1	8	13.9	23.703234	67	Male	Rural	Married and living with a spouse	High PAL	Elementary school or below	Smoker	drinker	NO
138202322002	¡Ý2	10	15.6	20.339508	52	Male	Rural	Married and living with a spouse	High PAL	Middle school or above	Smoker	drinker	NO
138202323001	1	5	14.6	23.15252	70	Male	Rural	Married and living with a spouse	Moderate PAL	Elementary school or below	Smoker	drinker	NO
138202324001	¡Ý2	9	13.7	22.463154	59	Male	Rural	Married and living with a spouse	High PAL	Elementary school or below	Smoker	Non-drinker	NO
138202326002	¡Ý2	7	12.6	22.206331	66	Male	Rural	Single, divorced, and windowed	High PAL	Elementary school or below	Smoker	drinker	NO
138202328001	¡Ý2	10	14.7	22.088295	68	Male	Rural	Married and living with a spouse	High PAL	Elementary school or below	Smoker	drinker	NO
138202329001	0	7	16.7	31.047476	51	Male	Rural	Married and living with a spouse	High PAL	Middle school or above	Smoker	Non-drinker	NO
138202330002	¡Ý2	6	13.6	24.894085	69	Male	Rural	Married and living with a spouse	Low PAL	Elementary school or below	Smoker	drinker	NO
138202334001	0	7	15	27.420065	48	Male	Rural	Married and living with a spouse	High PAL	Middle school or above	Non-smoker	drinker	NO
138202335001	0	6	14.5	23.98531	45	Male	Rural	Married and living with a spouse	High PAL	Elementary school or below	Smoker	drinker	NO
141154101002	¡Ý2	7	15.7	22.082293	62	Male	Rural	Married and living with a spouse	High PAL	Elementary school or below	Smoker	drinker	NO
141154102002	0	7	14.6	25.13542	55	Male	Rural	Married and living with a spouse	High PAL	Middle school or above	Smoker	drinker	NO
141154103001	¡Ý2	6	13.5	23.112246	73	Female	Rural	Single, divorced, and windowed	High PAL	Elementary school or below	Non-smoker	Non-drinker	Yes
141154104002	¡Ý2	6	14.7	30.55832	49	Male	Rural	Married and living with a spouse	Moderate PAL	Elementary school or below	Smoker	drinker	NO
141154105001	1	8	15.3	19.843485	68	Male	Rural	Married and living with a spouse	High PAL	Elementary school or below	Smoker	drinker	NO
141154106103	0	6.5	14.5	22.40006	59	Male	Rural	Married and living with a spouse	High PAL	Middle school or above	Smoker	Non-drinker	NO
141154107001	1	7	14.1	28.162151	49	Male	Rural	Married and living with a spouse	Moderate PAL	Middle school or above	Non-smoker	Non-drinker	NO
141154109001	1	5	14.1	20.59604	63	Male	Rural	Married and living with a spouse	High PAL	Middle school or above	Non-smoker	drinker	NO
141154110002	0	6	15.1	22.281294	50	Male	Rural	Married and living with a spouse	Low PAL	Middle school or above	Smoker	drinker	NO
141154111002	¡Ý2	7	15.6	17.993078	53	Male	Rural	Married and living with a spouse	High PAL	Elementary school or below	Smoker	drinker	NO
141154112001	¡Ý2	5	12.9	24.870564	61	Female	Rural	Single, divorced, and windowed	High PAL	Elementary school or below	Non-smoker	Non-drinker	Yes
141154113002	¡Ý2	5	14	31.727598	52	Male	Rural	Married and living with a spouse	Moderate PAL	Middle school or above	Smoker	Non-drinker	NO
141154115001	¡Ý2	6	15.3	22.23629	53	Male	Rural	Married and living with a spouse	High PAL	Middle school or above	Smoker	Non-drinker	NO
141154116001	1	7	13.7	28.001135	57	Male	Rural	Married and living with a spouse	High PAL	Elementary school or below	Smoker	drinker	NO
141154117002	0	2	14	21.931793	65	Male	Rural	Married and living with a spouse	Moderate PAL	Elementary school or below	Smoker	drinker	NO
141154119001	¡Ý2	4	12.4	24.895191	72	Female	Rural	Married and living with a spouse	Moderate PAL	Elementary school or below	Smoker	Non-drinker	Yes
141154121001	¡Ý2	2	13.4	27.443535	73	Female	Rural	Single, divorced, and windowed	High PAL	Elementary school or below	Smoker	Non-drinker	Yes
141154122001	¡Ý2	8	16	25.242695	68	Male	Rural	Single, divorced, and windowed	Moderate PAL	Elementary school or below	Smoker	drinker	Yes
141154125002	0	8	14.4	24.537838	48	Male	Rural	Married and living with a spouse	High PAL	Elementary school or below	Smoker	drinker	NO
141154127002	1	5	14	19.605192	60	Male	Rural	Married and living with a spouse	Low PAL	Elementary school or below	Smoker	drinker	NO
141154128001	0	7	15.4	17.896828	45	Male	Rural	Married and living with a spouse	High PAL	Elementary school or below	Smoker	Non-drinker	NO
141154129001	0	5.5	15.4	27.789509	47	Male	Rural	Married and living with a spouse	Moderate PAL	Elementary school or below	Smoker	drinker	NO
141154202002	¡Ý2	7	15.5	20.650757	50	Male	Urban	Married and living with a spouse	Moderate PAL	Middle school or above	Smoker	drinker	NO
141154205001	¡Ý2	6	13.3	29.567108	51	Female	Urban	Married and living with a spouse	High PAL	Middle school or above	Non-smoker	Non-drinker	Yes
141154205002	0	7	16.7	22.530504	51	Male	Urban	Married and living with a spouse	High PAL	Middle school or above	Non-smoker	Non-drinker	Yes
141154211001	¡Ý2	7	16.3	28.086435	59	Male	Urban	Married and living with a spouse	Moderate PAL	Middle school or above	Smoker	drinker	NO
141154212002	¡Ý2	5	13.3	22.73802	68	Male	Urban	Married and living with a spouse	High PAL	Middle school or above	Non-smoker	drinker	NO
141154217003	0	8	19.7	35.649136	67	Male	Urban	Married and living with a spouse	Moderate PAL	Elementary school or below	Non-smoker	Non-drinker	Yes
141154220002	0	7	14.6	29.269897	48	Male	Urban	Married and living with a spouse	High PAL	Middle school or above	Smoker	drinker	NO
141154221002	0	5	14.8	22.828674	64	Male	Urban	Married and living with a spouse	High PAL	Elementary school or below	Smoker	drinker	NO
141154224001	¡Ý2	4	13.1	35.38374	60	Male	Urban	Married and living with a spouse	Low PAL	Middle school or above	Non-smoker	drinker	NO
141154226001	0	4	15.3	24.459284	77	Male	Urban	Married and living with a spouse	High PAL	Elementary school or below	Smoker	drinker	NO
141154226002	0	6	14.9	28.830578	73	Female	Urban	Married and living with a spouse	High PAL	Elementary school or below	Non-smoker	Non-drinker	Yes
141154228002	0	4	14.7	24.463106	47	Male	Urban	Married and living with a spouse	High PAL	Elementary school or below	Smoker	drinker	NO
141154230002	¡Ý2	6	15.9	24.039103	51	Male	Urban	Married and living with a spouse	Moderate PAL	Middle school or above	Non-smoker	drinker	NO
141154231002	0	5	15.6	22.964788	68	Male	Urban	Married and living with a spouse	High PAL	Elementary school or below	Smoker	drinker	NO
141154301001	¡Ý2	7	13.8	21.270555	62	Male	Rural	Married and living with a spouse	High PAL	Middle school or above	Non-smoker	drinker	NO
141154302002	¡Ý2	8	15.7	22.0075	70	Male	Rural	Married and living with a spouse	Moderate PAL	Elementary school or below	Smoker	Non-drinker	NO
141154303001	1	8	13.9	19.38723	76	Male	Rural	Married and living with a spouse	Low PAL	Elementary school or below	Non-smoker	Non-drinker	NO
141154304002	¡Ý2	10	11.5	21.206404	49	Female	Rural	Married and living with a spouse	Moderate PAL	Elementary school or below	Non-smoker	drinker	Yes
141154304003	¡Ý2	5	15.5	19.983673	57	Male	Rural	Married and living with a spouse	High PAL	Elementary school or below	Smoker	drinker	NO
141154306002	¡Ý2	5	14.6	24.168085	51	Male	Rural	Married and living with a spouse	High PAL	Elementary school or below	Smoker	drinker	NO
141154307001	¡Ý2	4	14	21.191599	53	Male	Rural	Married and living with a spouse	Moderate PAL	Middle school or above	Smoker	drinker	NO
141154308001	1	8	16.3	25.03638	57	Male	Rural	Married and living with a spouse	High PAL	Middle school or above	Smoker	drinker	NO
141154309002	¡Ý2	8	15.1	22.16368	52	Male	Rural	Married and living with a spouse	High PAL	Middle school or above	Smoker	drinker	NO
141154310002	¡Ý2	10	13.7	25.503529	61	Male	Rural	Married and living with a spouse	High PAL	Elementary school or below	Smoker	Non-drinker	NO
141154312001	¡Ý2	7	17.6	23.601385	55	Male	Rural	Married and living with a spouse	Moderate PAL	Elementary school or below	Smoker	Non-drinker	NO
141154314001	¡Ý2	4.5	13.2	31.062168	56	Female	Rural	Married and living with a spouse	High PAL	Elementary school or below	Non-smoker	Non-drinker	Yes
141154314002	1	6	16.2	25.429106	58	Male	Rural	Married and living with a spouse	High PAL	Elementary school or below	Smoker	drinker	NO
141154315002	¡Ý2	8	15.9	22.826246	56	Male	Rural	Married and living with a spouse	High PAL	Elementary school or below	Smoker	drinker	NO
141154316002	1	6	15.2	17.191273	70	Male	Rural	Married and living with a spouse	Low PAL	Elementary school or below	Non-smoker	drinker	NO
141154319001	1	8	16.6	28.349092	49	Male	Rural	Married and living with a spouse	Moderate PAL	Middle school or above	Smoker	drinker	NO
141154320001	¡Ý2	5	15.5	25.934023	76	Male	Rural	Married and living with a spouse	High PAL	Elementary school or below	Smoker	drinker	NO
141154322001	0	6	13.3	22.259598	63	Male	Rural	Married and living with a spouse	High PAL	Elementary school or below	Smoker	drinker	NO
141154323001	1	6	15.6	24.134983	59	Male	Rural	Married and living with a spouse	High PAL	Middle school or above	Smoker	drinker	NO
141154325001	¡Ý2	7	13.3	23.946072	67	Female	Rural	Married and living with a spouse	Moderate PAL	Elementary school or below	Non-smoker	Non-drinker	Yes
141154325002	¡Ý2	10	15.7	22.939724	64	Male	Rural	Married and living with a spouse	Moderate PAL	Middle school or above	Smoker	Non-drinker	NO
141154327003	0	5	15.7	25.038576	51	Male	Rural	Married and living with a spouse	High PAL	Elementary school or below	Smoker	drinker	NO
141154328001	¡Ý2	4	16.1	23.534584	59	Male	Rural	Married and living with a spouse	Low PAL	Elementary school or below	Smoker	drinker	NO
141154330001	1	6	16.2	20.164038	49	Male	Rural	Married and living with a spouse	High PAL	Middle school or above	Smoker	drinker	NO
141154332002	1	8	9.9	20.682009	66	Male	Rural	Married and living with a spouse	High PAL	Elementary school or below	Non-smoker	Non-drinker	NO
141154333002	1	5	14	21.042679	48	Male	Rural	Married and living with a spouse	High PAL	Elementary school or below	Smoker	drinker	NO
141154335001	0	6	14.1	19.689585	45	Male	Rural	Married and living with a spouse	High PAL	Elementary school or below	Non-smoker	drinker	NO
142403104001	1	5	14.4	22.419691	58	Male	Urban	Married and living with a spouse	High PAL	Middle school or above	Smoker	drinker	NO
142403105001	¡Ý2	6	15.6	20.434082	54	Male	Urban	Married and living with a spouse	High PAL	Middle school or above	Smoker	Non-drinker	NO
142403107001	1	7	17	23.03845	60	Male	Urban	Married and living with a spouse	High PAL	Elementary school or below	Non-smoker	Non-drinker	NO
142403108002	¡Ý2	8	16.9	23.248486	64	Male	Urban	Married and living with a spouse	Low PAL	Middle school or above	Smoker	Non-drinker	NO
142403109002	1	8	14.3	28.100754	58	Male	Urban	Married and living with a spouse	Moderate PAL	Middle school or above	Smoker	Non-drinker	NO
142403110001	¡Ý2	7	15	23.858072	71	Male	Urban	Married but living without a spouse	Low PAL	Middle school or above	Smoker	drinker	NO
142403111001	0	5	13.9	25.930843	66	Male	Urban	Married and living with a spouse	High PAL	Elementary school or below	Non-smoker	drinker	NO
142403111002	¡Ý2	4	13.8	29.248528	63	Female	Urban	Married and living with a spouse	Low PAL	Elementary school or below	Non-smoker	drinker	Yes
142403112001	¡Ý2	7	15.6	28.291405	56	Male	Urban	Married and living with a spouse	Moderate PAL	Middle school or above	Smoker	drinker	NO
142403114002	1	7	14.4	28.05197	66	Male	Urban	Married and living with a spouse	High PAL	Elementary school or below	Non-smoker	drinker	NO
142403116001	¡Ý2	7	15.4	21.646093	54	Male	Urban	Married and living with a spouse	High PAL	Middle school or above	Smoker	Non-drinker	NO
142403117001	¡Ý2	7	17.4	27.295006	59	Male	Urban	Married and living with a spouse	High PAL	Middle school or above	Non-smoker	Non-drinker	NO
142403121001	0	5.6	16.2	25.000885	68	Male	Urban	Married and living with a spouse	High PAL	Middle school or above	Smoker	drinker	NO
142403203003	¡Ý2	8	14.8	21.964592	60	Male	Urban	Married and living with a spouse	Moderate PAL	Middle school or above	Non-smoker	drinker	NO
142403204002	0	6	13.1	28.9448	59	Female	Urban	Married and living with a spouse	Low PAL	Elementary school or below	Non-smoker	Non-drinker	Yes
142403208002	¡Ý2	5	15.1	25.41533	66	Male	Urban	Married and living with a spouse	Moderate PAL	Middle school or above	Smoker	drinker	NO
142403209001	1	7	15.6	23.563608	71	Male	Urban	Married and living with a spouse	Moderate PAL	Middle school or above	Smoker	drinker	NO
142403213003	0	8	15.6	21.872423	50	Male	Urban	Married and living with a spouse	Low PAL	Elementary school or below	Smoker	Non-drinker	NO
142403221001	1	7.5	12.9	23.764921	63	Male	Urban	Married and living with a spouse	High PAL	Middle school or above	Smoker	drinker	NO
142403305001	¡Ý2	5	15.5	23.522146	71	Male	Urban	Married and living with a spouse	Moderate PAL	Elementary school or below	Non-smoker	drinker	NO
142403307002	1	6	14	24.593452	54	Male	Urban	Married and living with a spouse	Low PAL	Middle school or above	Smoker	Non-drinker	NO
142403309002	¡Ý2	6.5	17.3	24.7483	48	Male	Urban	Married and living with a spouse	Moderate PAL	Elementary school or below	Smoker	drinker	NO
142403310001	¡Ý2	5	17	26.023718	65	Male	Urban	Married and living with a spouse	Moderate PAL	Middle school or above	Smoker	drinker	NO
142403325002	1	6	14.3	23.70365	62	Male	Urban	Married and living with a spouse	Low PAL	Middle school or above	Smoker	Non-drinker	NO
142403327001	1	5	14	20.820288	75	Male	Urban	Married and living with a spouse	Moderate PAL	Middle school or above	Non-smoker	Non-drinker	NO
142403334001	0	8	15.4	22.52539	67	Male	Urban	Married and living with a spouse	High PAL	Elementary school or below	Smoker	Non-drinker	NO
142403335001	0	5	14.7	26.734701	46	Male	Urban	Married and living with a spouse	High PAL	Elementary school or below	Smoker	drinker	NO
142403337001	0	7	12.3	29.108025	66	Female	Urban	Single, divorced, and windowed	High PAL	Elementary school or below	Non-smoker	Non-drinker	Yes
144016110001	¡Ý2	8	14.6	26.7455	61	Male	Urban	Married and living with a spouse	High PAL	Middle school or above	Non-smoker	Non-drinker	Yes
144016111001	1	5	13.1	26.19185	72	Male	Urban	Single, divorced, and windowed	High PAL	Middle school or above	Smoker	drinker	NO
144016116001	¡Ý2	10	17.2	26.591953	63	Male	Urban	Single, divorced, and windowed	High PAL	Middle school or above	Smoker	drinker	Yes
144016117002	¡Ý2	3.5	16.9	21.796883	63	Male	Urban	Married and living with a spouse	High PAL	Middle school or above	Smoker	drinker	NO
144016126001	0	7	15.3	27.302296	46	Male	Urban	Married and living with a spouse	High PAL	Elementary school or below	Smoker	drinker	NO
144016203001	1	7	14.9	20.089266	70	Male	Urban	Married and living with a spouse	High PAL	Middle school or above	Smoker	drinker	NO
144016207001	1	7.5	15	28.663996	61	Male	Urban	Married and living with a spouse	High PAL	Middle school or above	Smoker	Non-drinker	NO
144016214002	¡Ý2	7	15.7	23.52369	59	Male	Urban	Married and living with a spouse	Moderate PAL	Middle school or above	Non-smoker	drinker	NO
144016221001	0	6	16.3	20.671658	55	Male	Urban	Married and living with a spouse	High PAL	Middle school or above	Non-smoker	drinker	NO
144016302001	¡Ý2	7	15.1	21.84326	60	Male	Urban	Married and living with a spouse	Low PAL	Middle school or above	Smoker	Non-drinker	NO
144016303001	1	6	16.2	22.707842	65	Male	Urban	Married and living with a spouse	High PAL	Middle school or above	Smoker	drinker	NO
144016306001	¡Ý2	5	17.2	27.33498	52	Male	Urban	Married and living with a spouse	High PAL	Middle school or above	Smoker	Non-drinker	NO
144016307001	1	7	16.2	18.724174	49	Male	Urban	Married and living with a spouse	High PAL	Middle school or above	Non-smoker	drinker	NO
144016313001	¡Ý2	7	16.3	24.991232	73	Male	Urban	Married and living with a spouse	Moderate PAL	Middle school or above	Smoker	drinker	NO
145528102002	¡Ý2	7	14.4	25.796015	77	Male	Urban	Married and living with a spouse	Moderate PAL	Middle school or above	Smoker	drinker	NO
145528104002	¡Ý2	6	14.1	25.15948	83	Male	Urban	Married and living with a spouse	Moderate PAL	Middle school or above	Smoker	drinker	Yes
145528105001	¡Ý2	6	14	26.429214	56	Male	Urban	Married and living with a spouse	High PAL	Middle school or above	Smoker	drinker	NO
145528106001	1	5	14.9	20.080175	66	Male	Urban	Married and living with a spouse	Moderate PAL	Elementary school or below	Smoker	drinker	NO
145528107001	¡Ý2	8	15	24.571758	65	Male	Urban	Married and living with a spouse	High PAL	Middle school or above	Smoker	drinker	NO
145528201001	¡Ý2	6	14.1	31.457928	74	Male	Urban	Married and living with a spouse	High PAL	Middle school or above	Smoker	drinker	NO
145528209002	¡Ý2	6	14.3	27.958118	54	Male	Urban	Married and living with a spouse	High PAL	Middle school or above	Smoker	drinker	NO
145528303001	¡Ý2	7	12.4	22.001593	71	Female	Urban	Married and living with a spouse	High PAL	Middle school or above	Non-smoker	Non-drinker	Yes
145528303002	1	5	14.7	26.57232	73	Male	Urban	Married and living with a spouse	High PAL	Middle school or above	Smoker	drinker	NO
145528304001	¡Ý2	7	14.9	25.727354	55	Male	Urban	Married and living with a spouse	High PAL	Middle school or above	Smoker	Non-drinker	NO
145528306001	¡Ý2	6	14	21.700356	51	Male	Urban	Married and living with a spouse	Moderate PAL	Middle school or above	Smoker	drinker	NO
145528309001	1	6	16.5	24.109982	65	Male	Urban	Married and living with a spouse	Moderate PAL	Middle school or above	Smoker	drinker	NO
145528311002	0	6	14.9	20.404175	63	Male	Urban	Married and living with a spouse	Moderate PAL	Elementary school or below	Smoker	Non-drinker	NO
150478112001	1	7	14.8	21.65465	49	Male	Urban	Single, divorced, and windowed	High PAL	Middle school or above	Smoker	Non-drinker	NO
150478113001	1	5	14.3	27.146212	57	Male	Urban	Married and living with a spouse	Moderate PAL	Elementary school or below	Smoker	Non-drinker	NO
150478117002	0	6	12.7	29.705103	50	Male	Urban	Married and living with a spouse	High PAL	Middle school or above	Non-smoker	Non-drinker	Yes
150478118001	1	9	12.6	20.397842	75	Male	Urban	Married and living with a spouse	Moderate PAL	Elementary school or below	Non-smoker	drinker	NO
150478118002	0	7	13.3	28.74131	72	Female	Urban	Married and living with a spouse	Moderate PAL	Elementary school or below	Non-smoker	Non-drinker	Yes
150478123001	¡Ý2	8	8.3	25.759373	58	Male	Urban	Married and living with a spouse	High PAL	Middle school or above	Smoker	Non-drinker	NO
150478125001	0	7	12.8	22.924164	65	Female	Urban	Married and living with a spouse	Moderate PAL	Elementary school or below	Non-smoker	Non-drinker	Yes
150478125002	0	5	13.7	23.831789	67	Male	Urban	Married and living with a spouse	High PAL	Middle school or above	Smoker	drinker	Yes
150478126002	¡Ý2	7	13.9	23.70768	53	Male	Urban	Married and living with a spouse	Moderate PAL	Middle school or above	Non-smoker	drinker	NO
150478218001	1	7	12.1	24.445303	57	Female	Urban	Single, divorced, and windowed	High PAL	Elementary school or below	Non-smoker	Non-drinker	Yes
150478224001	0	5	13.5	24.66954	75	Male	Urban	Married and living with a spouse	High PAL	Elementary school or below	Smoker	drinker	Yes
150478224002	0	9	12.8	25.775389	71	Female	Urban	Married and living with a spouse	Moderate PAL	Elementary school or below	Non-smoker	Non-drinker	Yes
150478233001	0	8	13.8	22.381851	51	Male	Urban	Married and living with a spouse	High PAL	Middle school or above	Smoker	drinker	NO
150478301001	0	8	13	18.419388	62	Male	Urban	Married and living with a spouse	High PAL	Elementary school or below	Smoker	Non-drinker	NO
150478304002	1	7	14.8	19.830317	62	Male	Urban	Married and living with a spouse	High PAL	Elementary school or below	Smoker	Non-drinker	NO
150478308002	1	5	14.6	20.03086	83	Male	Urban	Married and living with a spouse	Moderate PAL	Elementary school or below	Smoker	Non-drinker	NO
150478311001	¡Ý2	6	12.3	20.424557	67	Male	Urban	Married and living with a spouse	High PAL	Elementary school or below	Smoker	drinker	NO
150478312001	¡Ý2	6	14.1	26.408056	74	Male	Urban	Married but living without a spouse	High PAL	Elementary school or below	Non-smoker	Non-drinker	Yes
150478322001	¡Ý2	5	14.8	24.30511	67	Male	Urban	Married but living without a spouse	High PAL	Elementary school or below	Smoker	drinker	NO
150478327001	0	6	15.8	25.43085	45	Male	Urban	Married and living with a spouse	Low PAL	Middle school or above	Smoker	Non-drinker	NO
150478329001	0	3	13.1	27.860447	48	Male	Urban	Married and living with a spouse	High PAL	Middle school or above	Smoker	drinker	NO
151156101002	¡Ý2	9	14.1	29.675386	71	Male	Urban	Married but living without a spouse	High PAL	Elementary school or below	Smoker	drinker	NO
151156110001	0	5	14.8	25.534317	48	Male	Urban	Married and living with a spouse	High PAL	Elementary school or below	Smoker	drinker	NO
151156304001	1	5	15.3	22.09516	52	Male	Urban	Married and living with a spouse	Low PAL	Middle school or above	Smoker	Non-drinker	NO
151156305001	¡Ý2	6	14.8	27.444624	77	Male	Urban	Married and living with a spouse	High PAL	Elementary school or below	Smoker	drinker	NO
151156308001	0	8	14.6	26.009705	55	Male	Urban	Married and living with a spouse	High PAL	Middle school or above	Smoker	drinker	NO
151156309001	¡Ý2	6	14.9	20.068203	61	Male	Urban	Married and living with a spouse	Moderate PAL	Middle school or above	Smoker	drinker	NO
151156311001	0	8	16.1	23.88762	49	Male	Urban	Married and living with a spouse	Low PAL	Middle school or above	Non-smoker	Non-drinker	NO
151156319001	0	6	15.5	22.21453	46	Male	Urban	Married and living with a spouse	Moderate PAL	Elementary school or below	Non-smoker	drinker	NO
151156320002	0	4	17	27.356987	64	Male	Urban	Married and living with a spouse	Low PAL	Elementary school or below	Smoker	Non-drinker	NO
153859101002	1	6	14.7	26.489603	67	Male	Urban	Married and living with a spouse	High PAL	Elementary school or below	Smoker	Non-drinker	Yes
153859103002	0	6	15.4	21.182093	59	Male	Urban	Married and living with a spouse	Moderate PAL	Middle school or above	Smoker	drinker	NO
153859106001	1	8	14.8	19.995993	59	Male	Urban	Married and living with a spouse	Low PAL	Elementary school or below	Smoker	drinker	NO
153859107001	1	6	16.8	25.146	59	Male	Urban	Married and living with a spouse	High PAL	Elementary school or below	Smoker	Non-drinker	NO
153859113001	1	6	13	20.597858	64	Male	Urban	Married and living with a spouse	Moderate PAL	Elementary school or below	Non-smoker	drinker	NO
153859114002	¡Ý2	7	14.6	20.791607	57	Male	Urban	Married and living with a spouse	Moderate PAL	Elementary school or below	Smoker	Non-drinker	NO
153859115001	0	7	13.9	17.89153	62	Male	Urban	Married and living with a spouse	Low PAL	Middle school or above	Smoker	drinker	NO
153859116001	¡Ý2	8	14.3	20.75092	58	Male	Urban	Married and living with a spouse	High PAL	Elementary school or below	Smoker	Non-drinker	NO
153859123001	0	3	10.4	19.883911	56	Male	Urban	Married and living with a spouse	High PAL	Elementary school or below	Smoker	Non-drinker	NO
153859124001	0	8	11.5	23.088846	61	Male	Urban	Married and living with a spouse	Low PAL	Elementary school or below	Smoker	Non-drinker	NO
153859127002	0	7	14.8	21.460726	48	Male	Urban	Married and living with a spouse	Moderate PAL	Elementary school or below	Smoker	Non-drinker	NO
153859128001	0	6	15.8	24.29082	53	Male	Urban	Married and living with a spouse	Moderate PAL	Elementary school or below	Smoker	drinker	NO
153859129001	0	6	15.4	23.174728	54	Male	Urban	Single, divorced, and windowed	High PAL	Elementary school or below	Smoker	Non-drinker	NO
153859208001	1	7	14.3	27.337938	53	Male	Rural	Married and living with a spouse	High PAL	Middle school or above	Non-smoker	drinker	NO
153859209002	¡Ý2	4.5	13.9	26.407122	60	Male	Rural	Married and living with a spouse	High PAL	Middle school or above	Smoker	drinker	NO
153859219001	1	3	13	27.57614	53	Female	Rural	Married and living with a spouse	Moderate PAL	Elementary school or below	Non-smoker	Non-drinker	Yes
153859219002	1	5	13.7	19.106567	57	Male	Rural	Married and living with a spouse	High PAL	Middle school or above	Smoker	drinker	NO
153859301001	¡Ý2	5	14.8	23.485723	63	Female	Urban	Married and living with a spouse	Low PAL	Elementary school or below	Non-smoker	Non-drinker	Yes
153859301002	1	6	14.9	19.214737	67	Male	Urban	Married and living with a spouse	High PAL	Middle school or above	Smoker	drinker	NO
153859304001	0	8	14.4	19.395092	73	Male	Urban	Single, divorced, and windowed	High PAL	Elementary school or below	Smoker	Non-drinker	NO
153859308001	¡Ý2	6	13.5	25.593174	56	Male	Urban	Married and living with a spouse	Moderate PAL	Middle school or above	Non-smoker	drinker	NO
153859311002	0	7	14.4	20.337303	52	Male	Urban	Married and living with a spouse	High PAL	Elementary school or below	Non-smoker	Non-drinker	NO
154044121002	1	6	11.4	17.790257	81	Male	Urban	Married and living with a spouse	High PAL	Elementary school or below	Smoker	drinker	NO
154044123002	1	9	12.1	24.591095	71	Male	Urban	Single, divorced, and windowed	High PAL	Elementary school or below	Smoker	drinker	NO
154044125001	1	5	11.3	23.37068	65	Female	Urban	Married and living with a spouse	Moderate PAL	Elementary school or below	Non-smoker	Non-drinker	Yes
154044130001	¡Ý2	9	14.6	23.080273	63	Male	Urban	Married and living with a spouse	Moderate PAL	Middle school or above	Non-smoker	drinker	NO
154044132001	0	6	14.2	30.783863	59	Male	Urban	Married and living with a spouse	Moderate PAL	Middle school or above	Smoker	drinker	Yes
154044133002	¡Ý2	8	14.1	22.295168	68	Male	Urban	Married and living with a spouse	High PAL	Elementary school or below	Smoker	drinker	NO
154044134001	1	8	14.4	22.416632	47	Male	Urban	Married and living with a spouse	High PAL	Elementary school or below	Smoker	drinker	NO
154044139001	0	6	16.7	18.464327	45	Male	Urban	Married and living with a spouse	Moderate PAL	Middle school or above	Smoker	drinker	NO
154044203001	0	5	12.5	18.971579	57	Male	Rural	Married and living with a spouse	Moderate PAL	Middle school or above	Smoker	drinker	NO
154044209001	1	6	15.8	21.301588	50	Male	Rural	Married and living with a spouse	Low PAL	Middle school or above	Smoker	drinker	NO
154044210001	¡Ý2	5	14.7	17.104227	69	Male	Rural	Single, divorced, and windowed	Moderate PAL	Elementary school or below	Smoker	Non-drinker	NO
154044213002	1	5.5	11.3	16.422117	71	Male	Rural	Married and living with a spouse	Moderate PAL	Elementary school or below	Smoker	drinker	NO
154044216002	1	6	13	19.367228	82	Male	Rural	Married and living with a spouse	Moderate PAL	Elementary school or below	Smoker	Non-drinker	Yes
154044217002	0	6	14.9	23.156315	59	Male	Rural	Married and living with a spouse	Moderate PAL	Elementary school or below	Smoker	drinker	NO
154044218001	¡Ý2	4	11.6	19.348604	77	Female	Rural	Single, divorced, and windowed	High PAL	Elementary school or below	Non-smoker	Non-drinker	Yes
154044221002	0	10	13	22.633905	75	Male	Rural	Single, divorced, and windowed	Moderate PAL	Middle school or above	Smoker	Non-drinker	Yes
154044222001	¡Ý2	8	15.4	25.90277	70	Male	Rural	Married and living with a spouse	High PAL	Middle school or above	Smoker	Non-drinker	NO
154044222002	¡Ý2	9	13.4	29.013079	69	Female	Rural	Married and living with a spouse	High PAL	Elementary school or below	Non-smoker	drinker	Yes
154044224002	¡Ý2	6	13.4	29.667278	47	Male	Rural	Married and living with a spouse	High PAL	Elementary school or below	Smoker	drinker	Yes
154044226002	¡Ý2	5.5	13	18.003674	64	Male	Rural	Married and living with a spouse	High PAL	Elementary school or below	Non-smoker	Non-drinker	NO
154044232001	0	6	16.6	21.755468	75	Male	Rural	Married and living with a spouse	High PAL	Middle school or above	Non-smoker	Non-drinker	NO
154044301001	¡Ý2	4	12.1	23.2457	81	Female	Urban	Married and living with a spouse	High PAL	Elementary school or below	Non-smoker	Non-drinker	Yes
154044303002	¡Ý2	7	11.9	21.980787	64	Female	Urban	Married and living with a spouse	Moderate PAL	Elementary school or below	Non-smoker	Non-drinker	Yes
154044304001	1	7	15.5	21.265787	51	Male	Urban	Married and living with a spouse	Moderate PAL	Middle school or above	Smoker	drinker	NO
154044306001	1	5	14.4	24.615385	66	Male	Urban	Married and living with a spouse	High PAL	Elementary school or below	Smoker	Non-drinker	NO
154044310002	0	5.5	13.1	22.999954	61	Male	Urban	Married and living with a spouse	Moderate PAL	Middle school or above	Smoker	drinker	NO
154044311001	0	9	13	21.25245	60	Male	Urban	Married and living with a spouse	Moderate PAL	Elementary school or below	Smoker	drinker	NO
154044314001	1	6	14.6	20.863178	64	Male	Urban	Married and living with a spouse	Moderate PAL	Elementary school or below	Smoker	Non-drinker	NO
154044321001	¡Ý2	5	14.3	24.007887	52	Male	Urban	Married and living with a spouse	High PAL	Elementary school or below	Smoker	drinker	NO
154044322001	1	8	16.4	26.368193	59	Male	Urban	Married and living with a spouse	Moderate PAL	Middle school or above	Smoker	drinker	NO
154044323001	1	6	12	15.87967	66	Male	Urban	Married and living with a spouse	High PAL	Elementary school or below	Smoker	drinker	NO
154044327002	¡Ý2	5	11.6	18.939068	70	Female	Urban	Married and living with a spouse	Low PAL	Elementary school or below	Non-smoker	Non-drinker	Yes
154058102002	0	5	14	25.033781	64	Male	Urban	Married and living with a spouse	High PAL	Middle school or above	Smoker	drinker	NO
154058310001	1	8	15.8	31.301256	55	Male	Urban	Married and living with a spouse	Low PAL	Elementary school or below	Non-smoker	drinker	NO
154058315002	0	6	15.8	26.04568	57	Male	Urban	Married and living with a spouse	Moderate PAL	Elementary school or below	Smoker	Non-drinker	Yes
154628103001	¡Ý2	8	13.4	25.03146	82	Female	Rural	Single, divorced, and windowed	High PAL	Elementary school or below	Non-smoker	Non-drinker	Yes
154628104002	0	5	14	20.11971	57	Male	Rural	Married and living with a spouse	High PAL	Middle school or above	Non-smoker	Non-drinker	NO
154628105001	1	8	12.6	23.507929	77	Male	Rural	Married and living with a spouse	High PAL	Elementary school or below	Non-smoker	Non-drinker	NO
154628110001	0	4	12.7	21.740877	79	Female	Rural	Single, divorced, and windowed	Moderate PAL	Elementary school or below	Smoker	Non-drinker	Yes
154628117002	0	7	16.9	19.99204	55	Male	Rural	Married and living with a spouse	Low PAL	Elementary school or below	Smoker	Non-drinker	NO
154628121001	0	6	11	26.028427	52	Female	Rural	Married but living without a spouse	Low PAL	Elementary school or below	Non-smoker	Non-drinker	Yes
154628124001	1	5	14.5	28.156954	48	Female	Rural	Married and living with a spouse	Moderate PAL	Elementary school or below	Non-smoker	Non-drinker	Yes
154628126002	0	8	15.1	25.45422	65	Male	Rural	Married and living with a spouse	Low PAL	Elementary school or below	Smoker	drinker	NO
154628209002	¡Ý2	7	13	21.311214	57	Male	Rural	Married and living with a spouse	Moderate PAL	Elementary school or below	Smoker	Non-drinker	NO
154628218001	0	8	13.2	19.710403	56	Male	Rural	Married and living with a spouse	Low PAL	Elementary school or below	Smoker	Non-drinker	NO
154628219002	1	7	13.5	21.7656	62	Male	Rural	Married and living with a spouse	Moderate PAL	Middle school or above	Smoker	Non-drinker	NO
154628304003	0	8	13.8	22.33566	60	Male	Urban	Married and living with a spouse	High PAL	Elementary school or below	Smoker	drinker	NO
154628308001	¡Ý2	2	12.4	23.657429	88	Female	Urban	Single, divorced, and windowed	Moderate PAL	Elementary school or below	Smoker	Non-drinker	Yes
154628309002	1	3	12.1	24.939394	66	Male	Urban	Single, divorced, and windowed	High PAL	Elementary school or below	Smoker	Non-drinker	Yes
154628315002	1	6	14	26.553097	52	Male	Urban	Married and living with a spouse	High PAL	Elementary school or below	Smoker	Non-drinker	NO
154628319002	0	8	15.4	21.65546	47	Male	Urban	Married and living with a spouse	High PAL	Elementary school or below	Smoker	Non-drinker	NO
154631103002	1	8	14.1	21.951017	68	Male	Rural	Married and living with a spouse	High PAL	Middle school or above	Non-smoker	Non-drinker	NO
154631106002	0	7	14.5	22.082293	71	Male	Rural	Married and living with a spouse	Moderate PAL	Elementary school or below	Smoker	drinker	NO
154631109002	1	6	14.1	23.21406	67	Male	Rural	Married and living with a spouse	High PAL	Middle school or above	Smoker	drinker	NO
154631114001	1	4	14	22.973688	75	Male	Rural	Single, divorced, and windowed	Moderate PAL	Elementary school or below	Non-smoker	Non-drinker	NO
154631116002	0	7.5	11.8	22.626274	58	Male	Rural	Married and living with a spouse	High PAL	Middle school or above	Non-smoker	drinker	NO
154631120001	¡Ý2	8	14.6	19.265821	64	Male	Rural	Married and living with a spouse	High PAL	Middle school or above	Smoker	Non-drinker	NO
154631126001	0	8	17.5	24.382599	70	Male	Rural	Single, divorced, and windowed	Low PAL	Elementary school or below	Smoker	Non-drinker	NO
154631202002	¡Ý2	5.5	13.2	26.25167	58	Male	Urban	Married and living with a spouse	Moderate PAL	Middle school or above	Non-smoker	Non-drinker	NO
154631203002	1	6	11	20.504353	50	Male	Urban	Married and living with a spouse	Moderate PAL	Elementary school or below	Smoker	Non-drinker	NO
154631205001	¡Ý2	7	13.5	24.090094	62	Male	Urban	Married and living with a spouse	High PAL	Middle school or above	Non-smoker	drinker	NO
154631206002	1	8	14.2	22.101297	60	Male	Urban	Married and living with a spouse	High PAL	Elementary school or below	Smoker	drinker	NO
154631208002	¡Ý2	5	12.9	22.449066	61	Male	Urban	Married and living with a spouse	High PAL	Middle school or above	Smoker	drinker	NO
154631210001	0	7	11	21.63928	75	Female	Urban	Single, divorced, and windowed	High PAL	Elementary school or below	Smoker	Non-drinker	Yes
154631211002	0	8	11.7	21.0171	59	Male	Urban	Married but living without a spouse	Low PAL	Middle school or above	Non-smoker	Non-drinker	NO
154631215002	¡Ý2	7	13.9	22.065613	59	Male	Urban	Married and living with a spouse	Moderate PAL	Middle school or above	Smoker	Non-drinker	NO
154631220001	¡Ý2	6	12.9	20.670578	58	Male	Urban	Married and living with a spouse	High PAL	Middle school or above	Smoker	drinker	Yes
154631221001	1	7	11.2	21.326984	73	Female	Urban	Married and living with a spouse	Moderate PAL	Elementary school or below	Non-smoker	Non-drinker	Yes
154631221002	0	7	15	18.048235	77	Male	Urban	Married and living with a spouse	High PAL	Elementary school or below	Smoker	Non-drinker	NO
154631223001	¡Ý2	7	11	24.712255	51	Female	Urban	Married and living with a spouse	High PAL	Elementary school or below	Non-smoker	Non-drinker	Yes
154631224002	¡Ý2	7	14	25.387953	60	Male	Urban	Married and living with a spouse	High PAL	Middle school or above	Smoker	Non-drinker	NO
154631225002	0	6	15.6	25.624998	54	Male	Urban	Married and living with a spouse	High PAL	Middle school or above	Smoker	Non-drinker	NO
154631226001	¡Ý2	8	14.9	24.433184	58	Male	Urban	Married and living with a spouse	High PAL	Middle school or above	Non-smoker	drinker	NO
154631316001	0	6	16.1	33.34566	45	Male	Urban	Married and living with a spouse	Low PAL	Elementary school or below	Smoker	drinker	Yes
154676102002	1	7	15.5	20.281986	57	Male	Urban	Married and living with a spouse	Moderate PAL	Middle school or above	Smoker	drinker	NO
154676103002	0	5.5	12.7	18.295242	78	Male	Urban	Married and living with a spouse	High PAL	Elementary school or below	Smoker	Non-drinker	NO
154676105002	0	6	16	24.158815	51	Male	Urban	Married and living with a spouse	Moderate PAL	Middle school or above	Smoker	drinker	NO
154676106001	0	5	13.3	23.151175	74	Female	Urban	Single, divorced, and windowed	High PAL	Elementary school or below	Smoker	Non-drinker	Yes
154676108002	0	10	14.3	28.429754	68	Male	Urban	Married and living with a spouse	High PAL	Elementary school or below	Smoker	drinker	NO
154676109002	1	3	14.1	21.056213	55	Male	Urban	Married and living with a spouse	High PAL	Elementary school or below	Non-smoker	drinker	NO
154676113001	1	8	15.8	23.39882	83	Female	Urban	Single, divorced, and windowed	High PAL	Elementary school or below	Non-smoker	Non-drinker	Yes
154676114002	1	8	13.6	23.539629	63	Male	Urban	Married but living without a spouse	High PAL	Middle school or above	Smoker	Non-drinker	Yes
154676115001	¡Ý2	8	14.1	19.683458	71	Male	Urban	Married and living with a spouse	High PAL	Middle school or above	Smoker	Non-drinker	NO
154676117001	0	8	16.1	24.149952	59	Male	Urban	Married and living with a spouse	High PAL	Middle school or above	Smoker	Non-drinker	NO
154676122001	¡Ý2	9	16.1	19.06905	86	Female	Urban	Single, divorced, and windowed	Moderate PAL	Elementary school or below	Smoker	Non-drinker	Yes
154676123001	0	4	12.2	24.218983	53	Male	Urban	Married and living with a spouse	Moderate PAL	Middle school or above	Smoker	Non-drinker	NO
154676127001	0	6	12.2	23.22704	53	Male	Urban	Married and living with a spouse	Moderate PAL	Middle school or above	Smoker	Non-drinker	NO
154676202002	¡Ý2	0	12.3	21.532423	64	Male	Rural	Married and living with a spouse	High PAL	Elementary school or below	Smoker	Non-drinker	NO
154676203001	0	7	15.5	21.907207	53	Male	Rural	Married and living with a spouse	Low PAL	Middle school or above	Smoker	Non-drinker	NO
154676206001	1	8	11.3	17.81665	83	Male	Rural	Married and living with a spouse	High PAL	Elementary school or below	Smoker	Non-drinker	Yes
154676206002	0	10	12.6	21.812525	80	Female	Rural	Married and living with a spouse	Moderate PAL	Elementary school or below	Non-smoker	Non-drinker	Yes
154676209001	1	6	14.2	19.980011	67	Male	Rural	Married and living with a spouse	Low PAL	Elementary school or below	Smoker	drinker	NO
154676214002	0	6	14.8	19.761818	60	Male	Rural	Married and living with a spouse	Moderate PAL	Elementary school or below	Smoker	drinker	Yes
154676215001	¡Ý2	8	13.1	23.291191	74	Male	Rural	Married and living with a spouse	High PAL	Elementary school or below	Non-smoker	Non-drinker	NO
154676215002	¡Ý2	3	13.1	26.114162	70	Female	Rural	Married and living with a spouse	Moderate PAL	Elementary school or below	Non-smoker	Non-drinker	Yes
154676217001	1	8	14.3	21.273869	68	Male	Rural	Single, divorced, and windowed	Low PAL	Elementary school or below	Smoker	Non-drinker	Yes
154676218002	¡Ý2	8	13.7	21.129786	57	Male	Rural	Married and living with a spouse	Low PAL	Elementary school or below	Smoker	Non-drinker	NO
154676304002	1	3	15.1	21.462906	70	Male	Rural	Married and living with a spouse	Moderate PAL	Elementary school or below	Non-smoker	Non-drinker	NO
154676307002	1	5	15.1	24.657194	68	Male	Rural	Married and living with a spouse	Low PAL	Elementary school or below	Smoker	drinker	NO
154676312002	0	8	13.3	17.787388	75	Male	Rural	Married and living with a spouse	High PAL	Elementary school or below	Smoker	drinker	NO
154676320002	¡Ý2	6	13.8	20.542948	68	Male	Rural	Married and living with a spouse	High PAL	Elementary school or below	Smoker	drinker	Yes
154676327002	1	8	13.4	17.775421	72	Male	Rural	Married and living with a spouse	High PAL	Elementary school or below	Smoker	drinker	NO
155676102001	1	7	14.6	18.804407	65	Male	Rural	Married and living with a spouse	Low PAL	Elementary school or below	Smoker	drinker	NO
155676103001	1	6	16.3	18.292711	50	Male	Rural	Married and living with a spouse	High PAL	Middle school or above	Smoker	drinker	NO
155676108002	¡Ý2	10	14.1	22.267633	57	Male	Rural	Married and living with a spouse	Low PAL	Middle school or above	Smoker	drinker	NO
155676112001	1	5	13.4	28.878109	49	Female	Rural	Married and living with a spouse	High PAL	Elementary school or below	Non-smoker	Non-drinker	Yes
155676117001	¡Ý2	6	18.7	24.104311	60	Male	Rural	Single, divorced, and windowed	High PAL	Elementary school or below	Smoker	Non-drinker	NO
155676118002	0	10	12.8	19.215652	63	Male	Rural	Married and living with a spouse	High PAL	Elementary school or below	Smoker	Non-drinker	NO
155676121001	1	8	11.2	21.332315	74	Male	Rural	Single, divorced, and windowed	High PAL	Elementary school or below	Smoker	Non-drinker	NO
155676126001	0	4	15.1	21.887075	48	Male	Rural	Married and living with a spouse	High PAL	Elementary school or below	Smoker	drinker	NO
155676133001	0	6	14.6	30.635344	45	Male	Rural	Married and living with a spouse	High PAL	Elementary school or below	Smoker	drinker	NO
155676137001	0	6	13.1	31.430023	45	Male	Rural	Married and living with a spouse	High PAL	Elementary school or below	Smoker	drinker	NO
155676201001	1	3	10.3	16.576416	82	Female	Urban	Single, divorced, and windowed	High PAL	Elementary school or below	Non-smoker	Non-drinker	Yes
155676203002	0	5	13	21.51456	54	Male	Urban	Married and living with a spouse	Low PAL	Middle school or above	Smoker	Non-drinker	NO
155676204002	1	8	12.5	20.137331	60	Male	Urban	Married and living with a spouse	High PAL	Middle school or above	Smoker	drinker	NO
155676205001	0	8	11.7	21.17575	62	Male	Urban	Single, divorced, and windowed	High PAL	Elementary school or below	Smoker	drinker	NO
155676207001	1	5	12.3	22.19768	74	Male	Urban	Married and living with a spouse	Moderate PAL	Middle school or above	Smoker	drinker	NO
155676213001	¡Ý2	8	11.6	22.215792	65	Male	Urban	Single, divorced, and windowed	Moderate PAL	Elementary school or below	Smoker	drinker	NO
155676217001	0	8	13.3	23.944313	49	Male	Urban	Married and living with a spouse	High PAL	Elementary school or below	Non-smoker	Non-drinker	NO
155676219002	0	6	12	18.953604	45	Male	Urban	Married and living with a spouse	High PAL	Elementary school or below	Non-smoker	drinker	NO
155676221001	0	5	8.9	25.38833	45	Male	Urban	Married and living with a spouse	Moderate PAL	Elementary school or below	Smoker	Non-drinker	NO
155676304001	1	8	16.4	24.84472	72	Male	Urban	Single, divorced, and windowed	High PAL	Elementary school or below	Smoker	Non-drinker	NO
155676307002	1	7	13.3	21.820415	65	Male	Urban	Single, divorced, and windowed	High PAL	Elementary school or below	Smoker	Non-drinker	NO
155676309002	0	6	14.4	24.615593	60	Male	Urban	Married and living with a spouse	Moderate PAL	Middle school or above	Smoker	drinker	NO
155676310001	0	8	14.1	20.422297	62	Male	Urban	Married and living with a spouse	Moderate PAL	Elementary school or below	Smoker	drinker	NO
155676314001	1	8	14.7	23.326664	49	Male	Urban	Married and living with a spouse	Moderate PAL	Middle school or above	Smoker	drinker	NO
155676316001	1	6	14.6	22.660448	69	Male	Urban	Married and living with a spouse	High PAL	Elementary school or below	Smoker	drinker	NO
155676320001	¡Ý2	4	11.3	22.449463	63	Female	Urban	Single, divorced, and windowed	High PAL	Elementary school or below	Non-smoker	Non-drinker	Yes
155676321002	0	6	14.4	22.452116	48	Male	Urban	Married but living without a spouse	High PAL	Elementary school or below	Non-smoker	drinker	NO
155676326001	0	6	11.3	21.114832	62	Male	Urban	Married and living with a spouse	High PAL	Elementary school or below	Smoker	drinker	NO
155676328001	0	7	13.7	28.899261	90	Male	Urban	Single, divorced, and windowed	High PAL	Elementary school or below	Smoker	Non-drinker	Yes
155676331001	0	7	13	26.284765	74	Male	Urban	Single, divorced, and windowed	High PAL	Elementary school or below	Smoker	drinker	Yes
155676334001	1	7	10.7	22.363853	78	Male	Urban	Single, divorced, and windowed	High PAL	Elementary school or below	Smoker	drinker	NO
155676335001	0	5	14.2	22.569721	52	Male	Urban	Married but living without a spouse	High PAL	Middle school or above	Smoker	drinker	NO
155676337001	1	6	12.5	20.83253	59	Male	Urban	Single, divorced, and windowed	High PAL	Middle school or above	Smoker	Non-drinker	NO
155676338001	¡Ý2	2	12.3	20.210485	64	Female	Urban	Married and living with a spouse	High PAL	Elementary school or below	Non-smoker	Non-drinker	Yes
155676338002	¡Ý2	8	12.3	21.816229	68	Male	Urban	Married and living with a spouse	High PAL	Middle school or above	Smoker	drinker	NO
158231108001	¡Ý2	7	11.9	20.041126	64	Male	Urban	Married and living with a spouse	High PAL	Elementary school or below	Smoker	drinker	NO
158231114001	0	8	15.2	23.784046	46	Male	Urban	Married and living with a spouse	High PAL	Elementary school or below	Non-smoker	Non-drinker	NO
158231115002	0	8	14.3	30.255272	45	Male	Urban	Married and living with a spouse	Low PAL	Elementary school or below	Smoker	Non-drinker	NO
158231301001	1	7	12.4	20.616072	74	Male	Rural	Married and living with a spouse	High PAL	Middle school or above	Smoker	Non-drinker	NO
158231304002	0	5	13.9	19.026802	61	Male	Rural	Married and living with a spouse	Moderate PAL	Middle school or above	Smoker	drinker	NO
158231306002	0	7	15.3	25.910873	60	Male	Rural	Married and living with a spouse	High PAL	Middle school or above	Non-smoker	Non-drinker	NO
158231307001	1	7	14.1	18.52557	66	Male	Rural	Married and living with a spouse	Moderate PAL	Elementary school or below	Smoker	drinker	NO
158231310001	0	6	15.9	25.175179	48	Male	Rural	Married and living with a spouse	Moderate PAL	Middle school or above	Smoker	Non-drinker	NO
158231315002	1	7	14.3	21.598654	64	Male	Rural	Married and living with a spouse	High PAL	Middle school or above	Smoker	Non-drinker	NO
158231316001	¡Ý2	8	13.5	24.206793	60	Male	Rural	Married and living with a spouse	High PAL	Middle school or above	Smoker	drinker	NO
158231318002	1	6	12.2	19.3284	58	Male	Rural	Married and living with a spouse	High PAL	Middle school or above	Smoker	Non-drinker	NO
158231321001	1	7	15	20.17669	61	Male	Rural	Married and living with a spouse	Moderate PAL	Middle school or above	Smoker	Non-drinker	NO
158278106001	¡Ý2	6	13.8	24.87043	66	Male	Rural	Married and living with a spouse	High PAL	Middle school or above	Smoker	Non-drinker	NO
158278112002	1	6	13	22.201456	62	Male	Rural	Married and living with a spouse	High PAL	Elementary school or below	Smoker	drinker	Yes
158278118001	0	7	14.1	21.724865	68	Male	Rural	Single, divorced, and windowed	Moderate PAL	Elementary school or below	Smoker	Non-drinker	NO
158278202002	¡Ý2	4	10.8	19.950094	78	Male	Urban	Single, divorced, and windowed	High PAL	Elementary school or below	Smoker	drinker	NO
158278203001	0	7	11.9	23.20439	77	Male	Urban	Single, divorced, and windowed	High PAL	Elementary school or below	Smoker	Non-drinker	Yes
158278204001	0	6	13.6	24.12586	63	Male	Urban	Married and living with a spouse	High PAL	Elementary school or below	Smoker	drinker	NO
158278210001	0	6.5	13.8	24.73398	62	Male	Urban	Married and living with a spouse	High PAL	Elementary school or below	Non-smoker	Non-drinker	NO
158278213001	0	6	13.4	22.272709	61	Male	Urban	Married and living with a spouse	High PAL	Elementary school or below	Smoker	drinker	NO
158278216002	¡Ý2	6	14.2	15.090757	67	Male	Urban	Married and living with a spouse	High PAL	Elementary school or below	Smoker	Non-drinker	NO
158278218001	0	7	14.5	21.614847	47	Male	Urban	Married and living with a spouse	High PAL	Elementary school or below	Smoker	Non-drinker	NO
158278305002	¡Ý2	7	14.5	23.676197	64	Male	Urban	Married and living with a spouse	High PAL	Elementary school or below	Smoker	drinker	NO
158278309003	0	6	16.4	24.829905	54	Male	Urban	Married and living with a spouse	Moderate PAL	Elementary school or below	Smoker	drinker	Yes
158278310002	0	5	14.3	20.108875	62	Male	Urban	Married and living with a spouse	High PAL	Elementary school or below	Smoker	drinker	NO
158278312001	1	6	13.9	21.912466	66	Male	Urban	Married and living with a spouse	High PAL	Middle school or above	Smoker	drinker	NO
158278315001	1	5	13.4	21.365582	53	Male	Urban	Married but living without a spouse	Low PAL	Middle school or above	Smoker	drinker	NO
158278316001	1	4	14.8	27.536	51	Male	Urban	Married and living with a spouse	Moderate PAL	Elementary school or below	Smoker	drinker	NO
158278318001	1	5	14.6	19.779821	60	Male	Urban	Married and living with a spouse	High PAL	Elementary school or below	Smoker	drinker	NO
158278319002	1	6	14.3	18.272581	66	Male	Urban	Married and living with a spouse	High PAL	Elementary school or below	Smoker	drinker	NO
158278320002	¡Ý2	7	14.9	26.443176	50	Male	Urban	Married and living with a spouse	High PAL	Middle school or above	Smoker	Non-drinker	NO
158278321001	¡Ý2	6	15.3	20.57549	54	Male	Urban	Married and living with a spouse	Moderate PAL	Elementary school or below	Smoker	drinker	NO
158278321002	0	7	13.2	26.208609	50	Female	Urban	Married and living with a spouse	High PAL	Elementary school or below	Non-smoker	drinker	Yes
158278323002	¡Ý2	8	13.1	23.163227	58	Male	Urban	Married and living with a spouse	High PAL	Middle school or above	Smoker	drinker	NO
158278327001	¡Ý2	6	16.2	27.216934	50	Male	Urban	Married and living with a spouse	Moderate PAL	Elementary school or below	Smoker	drinker	NO
158278330002	0	5	13.2	25.032728	47	Male	Urban	Married and living with a spouse	Low PAL	Elementary school or below	Smoker	drinker	NO
158278333002	0	6	14	29.379074	57	Male	Urban	Married and living with a spouse	Moderate PAL	Elementary school or below	Non-smoker	drinker	Yes
160104101002	0	8	12.8	21.179739	74	Male	Urban	Married and living with a spouse	High PAL	Middle school or above	Non-smoker	drinker	NO
160104106001	¡Ý2	5.5	13	24.15549	68	Male	Urban	Married and living with a spouse	High PAL	Middle school or above	Smoker	drinker	NO
160104113002	0	7	14.7	21.656633	68	Male	Urban	Single, divorced, and windowed	Moderate PAL	Middle school or above	Non-smoker	Non-drinker	NO
160104114001	¡Ý2	7	14.4	21.433033	83	Male	Urban	Single, divorced, and windowed	High PAL	Middle school or above	Smoker	Non-drinker	NO
160104118001	0	8	17.4	23.152872	53	Male	Urban	Married and living with a spouse	High PAL	Middle school or above	Smoker	drinker	NO
160104121002	1	8	15.5	25.100256	61	Male	Urban	Married and living with a spouse	Low PAL	Middle school or above	Smoker	Non-drinker	NO
160104126001	¡Ý2	7	13.9	23.25846	78	Male	Urban	Single, divorced, and windowed	High PAL	Middle school or above	Non-smoker	Non-drinker	NO
160104128001	1	5	15.1	29.32413	54	Male	Urban	Married and living with a spouse	Low PAL	Middle school or above	Smoker	drinker	NO
160104129002	1	6	14.4	21.577452	62	Male	Urban	Married and living with a spouse	Moderate PAL	Middle school or above	Non-smoker	drinker	NO
160104132001	¡Ý2	6	14.5	18.992775	61	Male	Urban	Married and living with a spouse	High PAL	Middle school or above	Smoker	Non-drinker	NO
160104136002	0	6	15.1	25.077183	55	Male	Urban	Married and living with a spouse	Moderate PAL	Elementary school or below	Non-smoker	drinker	NO
160104138001	0	5	14.4	24.292513	45	Male	Urban	Married and living with a spouse	Moderate PAL	Elementary school or below	Non-smoker	Non-drinker	NO
160104208001	0	4	13.4	32.49449	67	Female	Urban	Single, divorced, and windowed	Low PAL	Elementary school or below	Non-smoker	drinker	Yes
160104209002	0	6.5	13.4	22.936573	59	Female	Urban	Married and living with a spouse	High PAL	Middle school or above	Non-smoker	Non-drinker	Yes
160104228001	¡Ý2	2	14.9	18.360704	64	Male	Urban	Married and living with a spouse	High PAL	Middle school or above	Smoker	Non-drinker	NO
160104233002	0	7	15.3	24.03122	57	Male	Urban	Married and living with a spouse	Moderate PAL	Middle school or above	Smoker	drinker	NO
160104239002	0	6	14.5	23.776056	45	Male	Urban	Married and living with a spouse	High PAL	Elementary school or below	Smoker	drinker	NO
160104242002	0	6	16.3	28.767603	65	Male	Urban	Married and living with a spouse	Moderate PAL	Elementary school or below	Non-smoker	drinker	NO
160104243002	0	4	16	25.240288	47	Male	Urban	Married and living with a spouse	Moderate PAL	Elementary school or below	Smoker	drinker	NO
160104304001	1	8	14.1	21.146606	52	Male	Urban	Married and living with a spouse	High PAL	Middle school or above	Smoker	drinker	NO
160104306002	¡Ý2	6	16.5	27.520042	78	Male	Urban	Married and living with a spouse	High PAL	Elementary school or below	Non-smoker	Non-drinker	NO
160104307001	0	8	16.2	25.73681	51	Male	Urban	Married and living with a spouse	Low PAL	Middle school or above	Smoker	drinker	NO
160104308001	¡Ý2	5	13	20.91086	68	Male	Urban	Married and living with a spouse	Moderate PAL	Middle school or above	Smoker	drinker	NO
160104309001	¡Ý2	7	15	34.50398	62	Male	Urban	Married and living with a spouse	Moderate PAL	Elementary school or below	Smoker	drinker	NO
160104313001	¡Ý2	5	13.7	29.186876	69	Female	Urban	Married and living with a spouse	High PAL	Elementary school or below	Non-smoker	drinker	Yes
160104313002	1	5.5	12.7	22.347748	71	Male	Urban	Married and living with a spouse	High PAL	Middle school or above	Non-smoker	drinker	NO
160104316001	0	8	14.5	20.685877	57	Male	Urban	Married but living without a spouse	Moderate PAL	Elementary school or below	Smoker	Non-drinker	NO
161159101002	0	5	13.6	21.700838	52	Male	Rural	Married and living with a spouse	High PAL	Middle school or above	Smoker	drinker	NO
161159102002	¡Ý2	8	16.2	25.638203	58	Male	Rural	Married and living with a spouse	High PAL	Middle school or above	Smoker	Non-drinker	NO
161159103001	1	7	13.8	21.829952	62	Male	Rural	Married and living with a spouse	Moderate PAL	Elementary school or below	Smoker	drinker	NO
161159103002	¡Ý2	7	13.7	35.655586	62	Female	Rural	Married and living with a spouse	High PAL	Elementary school or below	Smoker	Non-drinker	Yes
161159104002	0	4	13.2	19.950554	69	Male	Rural	Married and living with a spouse	High PAL	Elementary school or below	Smoker	Non-drinker	NO
161159107001	¡Ý2	6	14.8	20.550243	52	Male	Rural	Married and living with a spouse	High PAL	Middle school or above	Non-smoker	Non-drinker	NO
161159108002	0	5.5	13.7	19.633083	51	Male	Rural	Married and living with a spouse	High PAL	Elementary school or below	Smoker	drinker	NO
161159109001	¡Ý2	5.5	15.6	23.617826	60	Male	Rural	Single, divorced, and windowed	Moderate PAL	Middle school or above	Smoker	drinker	NO
161159110002	¡Ý2	3	13.6	21.00331	67	Male	Rural	Married and living with a spouse	High PAL	Elementary school or below	Smoker	drinker	NO
161159111001	0	6	12.8	23.384344	78	Female	Rural	Single, divorced, and windowed	High PAL	Elementary school or below	Smoker	Non-drinker	Yes
161159113002	0	6	15.1	25.5546	54	Male	Rural	Married and living with a spouse	Moderate PAL	Elementary school or below	Smoker	drinker	NO
161159115001	1	6.5	15.3	25.078123	76	Male	Rural	Single, divorced, and windowed	Low PAL	Elementary school or below	Smoker	drinker	NO
161159116001	1	6	17.61	25.04897	55	Male	Rural	Married and living with a spouse	High PAL	Middle school or above	Non-smoker	drinker	NO
161159117002	¡Ý2	4	13.4	22.787193	65	Male	Rural	Married and living with a spouse	High PAL	Elementary school or below	Smoker	drinker	NO
161159118001	0	9	14.8	26.819786	56	Male	Rural	Married and living with a spouse	High PAL	Middle school or above	Non-smoker	drinker	NO
161159119001	1	7	16	20.380236	57	Male	Rural	Married and living with a spouse	Moderate PAL	Middle school or above	Smoker	drinker	NO
161159120001	1	5	13.6	25.977955	66	Male	Rural	Married and living with a spouse	Low PAL	Middle school or above	Smoker	Non-drinker	NO
161159121001	¡Ý2	6.5	16.3	23.014784	63	Male	Rural	Married and living with a spouse	High PAL	Middle school or above	Smoker	drinker	NO
161159124001	0	8	15.8	21.861986	51	Male	Rural	Married and living with a spouse	High PAL	Middle school or above	Smoker	Non-drinker	NO
161159126001	0	8	15.6	21.891644	49	Male	Rural	Married and living with a spouse	High PAL	Elementary school or below	Smoker	Non-drinker	NO
161159129001	0	7	15.8	23.633364	45	Male	Rural	Married and living with a spouse	High PAL	Elementary school or below	Smoker	drinker	NO
161159201002	¡Ý2	9	13.8	25.963505	60	Male	Rural	Married and living with a spouse	High PAL	Middle school or above	Smoker	drinker	NO
161159202001	¡Ý2	7	14.9	20.099255	78	Male	Rural	Married and living with a spouse	High PAL	Elementary school or below	Smoker	Non-drinker	NO
161159202002	1	9	12.8	16.61836	78	Female	Rural	Married and living with a spouse	Moderate PAL	Elementary school or below	Non-smoker	Non-drinker	Yes
161159203002	1	7	15	17.201336	73	Male	Rural	Married and living with a spouse	High PAL	Middle school or above	Smoker	drinker	NO
161159205002	0	6	16.7	30.293442	56	Male	Rural	Married and living with a spouse	High PAL	Elementary school or below	Non-smoker	drinker	Yes
161159208001	0	5	14	24.309143	49	Male	Rural	Married and living with a spouse	High PAL	Middle school or above	Smoker	Non-drinker	NO
161159210002	¡Ý2	4.5	13.9	15.330292	50	Male	Rural	Married and living with a spouse	Moderate PAL	Elementary school or below	Smoker	drinker	NO
161159211001	0	6	15.8	22.856226	50	Male	Rural	Married and living with a spouse	High PAL	Middle school or above	Smoker	drinker	NO
161159213001	1	4.5	13.2	25.411459	72	Male	Rural	Single, divorced, and windowed	High PAL	Elementary school or below	Smoker	Non-drinker	Yes
161159214001	¡Ý2	8.5	13.5	21.144686	69	Male	Rural	Married and living with a spouse	Moderate PAL	Middle school or above	Smoker	drinker	NO
161159219001	¡Ý2	7	14.2	22.667679	63	Female	Rural	Married and living with a spouse	High PAL	Elementary school or below	Non-smoker	drinker	Yes
161159219002	1	2	16.6	27.622751	64	Male	Rural	Married and living with a spouse	Moderate PAL	Elementary school or below	Non-smoker	drinker	NO
161159224002	1	3	14.2	25.787142	57	Male	Rural	Married and living with a spouse	High PAL	Middle school or above	Smoker	drinker	NO
161159225002	0	4	14.3	25.999733	63	Male	Rural	Married and living with a spouse	High PAL	Elementary school or below	Smoker	drinker	NO
161159229001	0	7	14.8	20.483957	50	Male	Rural	Married and living with a spouse	High PAL	Elementary school or below	Non-smoker	drinker	NO
161159303002	¡Ý2	8	14.7	28.103405	63	Male	Urban	Married and living with a spouse	Moderate PAL	Middle school or above	Smoker	Non-drinker	NO
162431101001	1	5	14.3	28.357407	65	Male	Urban	Married and living with a spouse	Moderate PAL	Middle school or above	Smoker	Non-drinker	NO
162431105001	0	5	15.2	24.513594	58	Male	Urban	Married and living with a spouse	High PAL	Middle school or above	Smoker	drinker	NO
162431106001	¡Ý2	7	16.8	26.09386	60	Male	Urban	Married and living with a spouse	High PAL	Elementary school or below	Smoker	Non-drinker	NO
162431114001	0	7	15.6	23.679535	61	Male	Urban	Married and living with a spouse	Moderate PAL	Elementary school or below	Smoker	Non-drinker	NO
162431201002	¡Ý2	4	15.8	18.429918	64	Male	Rural	Married and living with a spouse	Moderate PAL	Elementary school or below	Smoker	drinker	NO
162431202002	¡Ý2	8	14.5	21.280275	58	Male	Rural	Married and living with a spouse	High PAL	Elementary school or below	Non-smoker	Non-drinker	NO
162431203001	¡Ý2	4	13.9	21.895638	77	Male	Rural	Married and living with a spouse	Moderate PAL	Elementary school or below	Smoker	drinker	NO
162431204001	¡Ý2	6.5	16.2	25.333052	60	Male	Rural	Married and living with a spouse	Moderate PAL	Middle school or above	Smoker	drinker	NO
162431205002	¡Ý2	5	14	26.46256	58	Male	Rural	Married and living with a spouse	High PAL	Elementary school or below	Non-smoker	Non-drinker	NO
162431210002	1	8	14.5	27.435041	67	Male	Rural	Married and living with a spouse	High PAL	Elementary school or below	Smoker	drinker	NO
162431211002	0	6	17.3	23.598614	60	Male	Rural	Married and living with a spouse	Low PAL	Elementary school or below	Smoker	drinker	NO
162431212002	¡Ý2	6	15.7	24.9609	58	Male	Rural	Married and living with a spouse	High PAL	Elementary school or below	Smoker	drinker	NO
162431213001	¡Ý2	8	12.6	24.766634	67	Female	Rural	Single, divorced, and windowed	High PAL	Elementary school or below	Non-smoker	Non-drinker	Yes
162431214001	0	4	13.7	22.290997	60	Male	Rural	Married but living without a spouse	High PAL	Middle school or above	Smoker	drinker	NO
162431215002	¡Ý2	6	12.7	24.96417	83	Female	Rural	Single, divorced, and windowed	Low PAL	Elementary school or below	Non-smoker	Non-drinker	Yes
162431218002	1	5	13.9	21.948467	67	Male	Rural	Married and living with a spouse	Moderate PAL	Elementary school or below	Smoker	drinker	NO
162431221001	0	8	13.5	18.729164	79	Female	Rural	Married and living with a spouse	Moderate PAL	Elementary school or below	Non-smoker	Non-drinker	Yes
162431221002	¡Ý2	8	14.4	23.879705	75	Male	Rural	Married and living with a spouse	High PAL	Elementary school or below	Smoker	Non-drinker	Yes
162431222002	¡Ý2	10	16.9	25.497116	69	Male	Rural	Married and living with a spouse	High PAL	Elementary school or below	Smoker	drinker	NO
162431223002	0	8	16	23.75931	54	Male	Rural	Married and living with a spouse	High PAL	Middle school or above	Smoker	drinker	NO
162431224001	0	8	13.2	23.384356	73	Male	Rural	Married and living with a spouse	Moderate PAL	Elementary school or below	Smoker	drinker	NO
162431226002	0	7	14.4	21.374098	60	Male	Rural	Married and living with a spouse	High PAL	Elementary school or below	Smoker	Non-drinker	NO
162431228002	¡Ý2	6	14.2	22.300438	65	Male	Rural	Married and living with a spouse	High PAL	Middle school or above	Non-smoker	Non-drinker	NO
162431230002	0	8	15.5	19.715046	48	Male	Rural	Married and living with a spouse	Moderate PAL	Elementary school or below	Smoker	drinker	NO
162431302002	1	6	16.8	25.935959	55	Male	Urban	Married and living with a spouse	Low PAL	Middle school or above	Smoker	Non-drinker	NO
162431303003	0	7	13.5	22.230988	65	Male	Urban	Married and living with a spouse	Moderate PAL	Middle school or above	Non-smoker	Non-drinker	NO
162431312002	¡Ý2	7	15.5	28.817057	71	Male	Urban	Married and living with a spouse	High PAL	Elementary school or below	Non-smoker	drinker	NO
162431324002	0	8	16.3	31.975769	55	Male	Urban	Married and living with a spouse	High PAL	Elementary school or below	Non-smoker	drinker	Yes
162431326001	0	7	14.8	24.96801	61	Male	Urban	Married and living with a spouse	Low PAL	Elementary school or below	Smoker	Non-drinker	NO
166006101002	¡Ý2	6	14.8	20.928667	54	Male	Rural	Married and living with a spouse	Low PAL	Elementary school or below	Smoker	drinker	NO
166006102001	0	6	13.4	21.109587	58	Male	Rural	Married but living without a spouse	High PAL	Middle school or above	Non-smoker	drinker	NO
166006103001	¡Ý2	5	14	21.7265	53	Male	Rural	Married and living with a spouse	High PAL	Elementary school or below	Smoker	Non-drinker	NO
166006104002	¡Ý2	5	15.9	26.451563	52	Male	Rural	Married and living with a spouse	High PAL	Elementary school or below	Non-smoker	drinker	NO
166006105002	¡Ý2	6.5	13.8	19.453415	70	Male	Rural	Married and living with a spouse	High PAL	Elementary school or below	Non-smoker	Non-drinker	NO
166006108001	1	3	14.5	19.048595	82	Male	Rural	Married and living with a spouse	Moderate PAL	Elementary school or below	Smoker	drinker	NO
166006110002	1	8	14.9	19.934101	45	Male	Rural	Married and living with a spouse	High PAL	Elementary school or below	Smoker	drinker	NO
166006111001	¡Ý2	4.5	14.8	20.499924	68	Male	Rural	Married and living with a spouse	High PAL	Elementary school or below	Non-smoker	drinker	NO
166006114002	¡Ý2	5	15.5	20.436039	52	Male	Rural	Married and living with a spouse	Moderate PAL	Elementary school or below	Smoker	drinker	NO
166006115001	¡Ý2	5	13.7	21.81296	56	Male	Rural	Married and living with a spouse	High PAL	Middle school or above	Smoker	drinker	NO
166006116001	1	7	15.6	17.474909	56	Male	Rural	Single, divorced, and windowed	High PAL	Elementary school or below	Smoker	drinker	NO
166006118002	¡Ý2	8	13.8	23.28288	51	Male	Rural	Married and living with a spouse	Moderate PAL	Middle school or above	Smoker	drinker	NO
166006121001	0	4	14.4	20.755167	49	Male	Rural	Single, divorced, and windowed	High PAL	Elementary school or below	Smoker	Non-drinker	NO
166006124002	1	8	14.9	22.599283	47	Male	Rural	Married and living with a spouse	High PAL	Elementary school or below	Smoker	Non-drinker	NO
166006125002	0	4	15.5	20.9151	57	Male	Rural	Married and living with a spouse	Moderate PAL	Elementary school or below	Non-smoker	drinker	NO
166006127002	0	6	14.5	21.237946	46	Male	Rural	Married and living with a spouse	Moderate PAL	Elementary school or below	Smoker	drinker	NO
166006202002	1	7	15.9	23.762617	52	Male	Rural	Married and living with a spouse	Moderate PAL	Middle school or above	Non-smoker	drinker	NO
166006205002	0	8	14.1	24.375051	49	Male	Rural	Married and living with a spouse	High PAL	Middle school or above	Smoker	drinker	NO
166006206001	¡Ý2	8.5	15.6	18.28567	67	Male	Rural	Married and living with a spouse	Low PAL	Middle school or above	Smoker	drinker	NO
166006208002	1	8	16.2	24.047886	57	Male	Rural	Married and living with a spouse	Low PAL	Elementary school or below	Smoker	drinker	NO
166006209002	¡Ý2	8	14.4	21.67109	52	Male	Rural	Married and living with a spouse	High PAL	Elementary school or below	Smoker	drinker	NO
166006210002	¡Ý2	8	15.6	20.430367	53	Male	Rural	Married and living with a spouse	High PAL	Middle school or above	Smoker	drinker	NO
166006213001	¡Ý2	7.5	18.1	32.24677	55	Male	Rural	Married and living with a spouse	Moderate PAL	Middle school or above	Smoker	drinker	NO
166006214001	¡Ý2	0.5	14.7	16.304922	65	Female	Rural	Single, divorced, and windowed	Moderate PAL	Elementary school or below	Non-smoker	Non-drinker	Yes
166006215001	1	6	17.3	21.932133	57	Male	Rural	Married and living with a spouse	High PAL	Middle school or above	Smoker	drinker	NO
166006216001	¡Ý2	8	14.6	19.708652	70	Male	Rural	Married and living with a spouse	Moderate PAL	Elementary school or below	Smoker	Non-drinker	NO
166006219002	¡Ý2	8	16.1	18.126427	63	Male	Rural	Married and living with a spouse	Moderate PAL	Middle school or above	Smoker	Non-drinker	NO
166006220002	¡Ý2	6	13.2	22.325817	53	Male	Rural	Married and living with a spouse	High PAL	Middle school or above	Smoker	drinker	NO
166006221001	1	8	11.2	23.242403	63	Female	Rural	Married and living with a spouse	High PAL	Elementary school or below	Non-smoker	drinker	Yes
166006221002	1	7	20.2	28.892794	65	Male	Rural	Married and living with a spouse	High PAL	Elementary school or below	Smoker	drinker	Yes
166006222002	¡Ý2	4	16.1	22.490534	68	Male	Rural	Married and living with a spouse	High PAL	Middle school or above	Smoker	Non-drinker	NO
166006227002	1	8	14.5	22.04068	47	Male	Rural	Married and living with a spouse	High PAL	Elementary school or below	Smoker	drinker	NO
166006228002	0	6	15.8	23.819881	49	Male	Rural	Married and living with a spouse	High PAL	Elementary school or below	Smoker	Non-drinker	NO
166006229001	¡Ý2	7	14.7	20.543573	53	Male	Rural	Married and living with a spouse	Moderate PAL	Middle school or above	Smoker	Non-drinker	NO
166006301002	0	5	11.4	20.546743	65	Male	Rural	Married and living with a spouse	High PAL	Elementary school or below	Smoker	Non-drinker	NO
166006302002	¡Ý2	7	14.5	26.14512	60	Male	Rural	Married and living with a spouse	Low PAL	Middle school or above	Non-smoker	drinker	NO
166006304002	0	6	11.7	18.865713	65	Male	Rural	Married and living with a spouse	High PAL	Elementary school or below	Non-smoker	Non-drinker	NO
166006308001	¡Ý2	4	14	35.25606	64	Female	Rural	Married and living with a spouse	High PAL	Elementary school or below	Non-smoker	Non-drinker	Yes
166006308002	¡Ý2	4.5	13.6	23.232718	66	Male	Rural	Married and living with a spouse	Moderate PAL	Middle school or above	Smoker	drinker	NO
166006309002	¡Ý2	6	13.8	23.16653	61	Male	Rural	Married and living with a spouse	High PAL	Elementary school or below	Smoker	drinker	NO
166006310001	1	5	11.9	20.459898	58	Male	Rural	Married and living with a spouse	High PAL	Elementary school or below	Smoker	drinker	NO
166006311001	1	6	15	24.251394	53	Male	Rural	Married and living with a spouse	Moderate PAL	Middle school or above	Smoker	drinker	NO
166006313002	1	8	15.7	19.694134	63	Male	Rural	Married and living with a spouse	High PAL	Elementary school or below	Smoker	drinker	NO
166006314002	1	6	15.3	21.459257	48	Male	Rural	Married and living with a spouse	High PAL	Middle school or above	Smoker	Non-drinker	NO
166006315001	1	9	14.8	25.106237	64	Male	Rural	Single, divorced, and windowed	High PAL	Elementary school or below	Smoker	Non-drinker	NO
166006316002	¡Ý2	6	14.3	20.111122	59	Male	Rural	Married and living with a spouse	Moderate PAL	Elementary school or below	Non-smoker	drinker	NO
166006317002	¡Ý2	7	13.7	19.659834	65	Male	Rural	Married and living with a spouse	Moderate PAL	Elementary school or below	Smoker	drinker	NO
166006319002	0	8	11.2	20.092161	62	Male	Rural	Married and living with a spouse	Moderate PAL	Middle school or above	Smoker	drinker	NO
166006320002	¡Ý2	9	14.4	20.415224	63	Male	Rural	Married and living with a spouse	Moderate PAL	Elementary school or below	Smoker	drinker	NO
166006322001	1	6	14.8	19.303932	57	Male	Rural	Married and living with a spouse	Moderate PAL	Elementary school or below	Smoker	drinker	NO
166006323002	0	4	14.7	21.119366	55	Male	Rural	Married and living with a spouse	Low PAL	Elementary school or below	Smoker	drinker	NO
166006324001	¡Ý2	7	16.3	25.863096	57	Male	Rural	Married and living with a spouse	Low PAL	Elementary school or below	Smoker	drinker	NO
166006325002	0	9	15.3	24.921465	53	Male	Rural	Married and living with a spouse	Moderate PAL	Middle school or above	Non-smoker	Non-drinker	NO
166006326001	1	8	13.7	21.146582	51	Male	Rural	Married but living without a spouse	Moderate PAL	Elementary school or below	Smoker	Non-drinker	NO
166006331001	¡Ý2	10	14.4	28.767603	58	Male	Rural	Married and living with a spouse	High PAL	Middle school or above	Non-smoker	drinker	NO
166006332001	0	6	16.3	22.939962	49	Male	Rural	Married and living with a spouse	Moderate PAL	Elementary school or below	Smoker	drinker	NO
166006333002	1	8	15	29.653269	53	Male	Rural	Married and living with a spouse	High PAL	Elementary school or below	Smoker	drinker	NO
166006334001	¡Ý2	6.5	14.3	27.714142	48	Male	Rural	Married but living without a spouse	High PAL	Elementary school or below	Smoker	Non-drinker	NO
166006335002	0	7	15.7	32.69404	49	Male	Rural	Married and living with a spouse	Moderate PAL	Elementary school or below	Smoker	drinker	NO
166006336002	0	7.5	11.9	17.877907	45	Male	Rural	Married and living with a spouse	Moderate PAL	Elementary school or below	Smoker	drinker	NO
166006337002	0	8	14.7	19.817846	45	Male	Rural	Married and living with a spouse	High PAL	Elementary school or below	Smoker	Non-drinker	NO
166006338002	0	6	17	24.631329	46	Male	Rural	Married and living with a spouse	High PAL	Elementary school or below	Smoker	drinker	NO
168231103002	¡Ý2	9	14.9	28.151108	62	Male	Rural	Married and living with a spouse	Moderate PAL	Elementary school or below	Smoker	drinker	NO
168231104001	¡Ý2	8	13.3	21.006096	70	Male	Rural	Married and living with a spouse	High PAL	Elementary school or below	Non-smoker	Non-drinker	NO
168231105002	¡Ý2	8	15.2	26.56599	67	Male	Rural	Married and living with a spouse	High PAL	Middle school or above	Smoker	drinker	NO
168231108002	0	7.5	13.9	33.387867	62	Male	Rural	Married and living with a spouse	High PAL	Elementary school or below	Smoker	drinker	Yes
168231113002	¡Ý2	7	15	25.737288	62	Male	Rural	Married and living with a spouse	High PAL	Elementary school or below	Smoker	drinker	NO
168231114002	0	8	14.3	23.904055	66	Male	Rural	Married and living with a spouse	High PAL	Elementary school or below	Smoker	drinker	NO
168231115001	¡Ý2	4	13	21.231976	64	Male	Rural	Married and living with a spouse	Moderate PAL	Elementary school or below	Smoker	Non-drinker	NO
168231116001	1	7	14.4	22.126465	61	Male	Rural	Married and living with a spouse	High PAL	Middle school or above	Smoker	drinker	NO
168231121001	0	5.5	14.5	23.434488	67	Male	Rural	Married and living with a spouse	Moderate PAL	Elementary school or below	Smoker	drinker	NO
168231122002	¡Ý2	6	15.3	27.50808	70	Male	Rural	Married and living with a spouse	High PAL	Elementary school or below	Smoker	Non-drinker	NO
168231124002	1	8	14.9	21.526394	64	Male	Rural	Married and living with a spouse	Low PAL	Middle school or above	Smoker	drinker	NO
168231126001	¡Ý2	5	16.2	23.768665	64	Male	Rural	Married and living with a spouse	High PAL	Elementary school or below	Non-smoker	Non-drinker	NO
168231127001	¡Ý2	6	14.9	17.426785	55	Male	Rural	Married and living with a spouse	Moderate PAL	Elementary school or below	Smoker	drinker	NO
168231128003	0	7	15.6	21.94148	81	Male	Rural	Married and living with a spouse	Moderate PAL	Middle school or above	Smoker	drinker	NO
168231129002	1	7	14.6	19.745018	52	Male	Rural	Married and living with a spouse	Moderate PAL	Middle school or above	Smoker	drinker	NO
168231130001	1	6	15	24.12586	49	Male	Rural	Married and living with a spouse	High PAL	Elementary school or below	Smoker	Non-drinker	NO
168231135001	0	7	16.3	22.239439	46	Male	Rural	Married and living with a spouse	High PAL	Elementary school or below	Smoker	drinker	NO
168231210002	1	5	15.7	22.425922	77	Male	Rural	Married and living with a spouse	Low PAL	Elementary school or below	Smoker	drinker	NO
168231212002	¡Ý2	7	16.4	18.857676	68	Male	Rural	Married and living with a spouse	High PAL	Elementary school or below	Smoker	Non-drinker	NO
168231213002	0	8	12.9	19.212135	57	Male	Rural	Married and living with a spouse	High PAL	Elementary school or below	Smoker	Non-drinker	NO
168231221001	¡Ý2	5	16.7	31.233183	60	Male	Rural	Married and living with a spouse	High PAL	Middle school or above	Smoker	Non-drinker	NO
168231222002	1	9	14.7	26.744432	63	Male	Rural	Married and living with a spouse	Moderate PAL	Elementary school or below	Non-smoker	Non-drinker	NO
168231223002	1	8	14.3	22.92145	60	Male	Rural	Married and living with a spouse	Moderate PAL	Elementary school or below	Smoker	Non-drinker	NO
168231224001	1	4	16	25.303633	57	Male	Rural	Married and living with a spouse	High PAL	Elementary school or below	Smoker	drinker	Yes
168231230001	0	7	15.6	25.519154	46	Male	Rural	Married and living with a spouse	High PAL	Elementary school or below	Smoker	drinker	NO
168231302002	¡Ý2	4	15.9	20.644308	72	Male	Urban	Married and living with a spouse	Moderate PAL	Middle school or above	Non-smoker	Non-drinker	Yes
168231305002	0	7	15.3	26.304193	55	Male	Urban	Married and living with a spouse	High PAL	Middle school or above	Smoker	drinker	NO
168231307002	¡Ý2	8	17.2	27.242706	60	Male	Urban	Married and living with a spouse	Moderate PAL	Middle school or above	Smoker	drinker	NO
168231308002	¡Ý2	4	14	24.480995	72	Male	Urban	Married and living with a spouse	High PAL	Elementary school or below	Smoker	drinker	NO
168231310001	¡Ý2	5	16.3	26.593206	72	Male	Urban	Single, divorced, and windowed	High PAL	Middle school or above	Smoker	Non-drinker	NO
168231312002	¡Ý2	7	13.2	23.659882	77	Male	Urban	Married and living with a spouse	Moderate PAL	Elementary school or below	Smoker	Non-drinker	NO
168231327002	0	4.5	17.1	25.729425	46	Male	Urban	Married and living with a spouse	High PAL	Elementary school or below	Smoker	Non-drinker	NO
171159101002	¡Ý2	8	16.4	21.278683	54	Male	Rural	Married and living with a spouse	Moderate PAL	Middle school or above	Smoker	Non-drinker	NO
171159102002	¡Ý2	8	15.8	28.370697	61	Female	Rural	Single, divorced, and windowed	High PAL	Elementary school or below	Non-smoker	Non-drinker	Yes
171159103002	¡Ý2	6	15	26.868242	50	Male	Rural	Married and living with a spouse	High PAL	Middle school or above	Smoker	drinker	NO
171159104001	0	7	14.9	20.89812	60	Male	Rural	Single, divorced, and windowed	Low PAL	Elementary school or below	Smoker	drinker	NO
171159105001	¡Ý2	7	16.1	20.116648	73	Male	Rural	Married and living with a spouse	High PAL	Elementary school or below	Smoker	Non-drinker	NO
171159107001	0	8	17.1	21.52954	52	Male	Rural	Married and living with a spouse	Low PAL	Middle school or above	Smoker	Non-drinker	NO
171159108001	0	9	15.8	21.882639	63	Male	Rural	Married and living with a spouse	Moderate PAL	Elementary school or below	Smoker	drinker	NO
171159109002	¡Ý2	5	16.7	25.89533	48	Male	Rural	Married and living with a spouse	Moderate PAL	Middle school or above	Smoker	drinker	NO
171159110001	¡Ý2	7	12.7	28.870651	66	Female	Rural	Single, divorced, and windowed	Moderate PAL	Elementary school or below	Non-smoker	Non-drinker	Yes
171159111002	¡Ý2	7	15.3	29.513027	72	Male	Rural	Married and living with a spouse	Moderate PAL	Elementary school or below	Smoker	Non-drinker	NO
171159112001	1	7	14.5	24.905775	59	Male	Rural	Single, divorced, and windowed	Moderate PAL	Middle school or above	Smoker	Non-drinker	NO
171159113002	0	5	15.5	22.821741	78	Male	Rural	Married and living with a spouse	High PAL	Elementary school or below	Smoker	Non-drinker	Yes
171159114001	1	7.5	13.1	33.690094	60	Female	Rural	Married and living with a spouse	High PAL	Elementary school or below	Non-smoker	Non-drinker	Yes
171159114002	¡Ý2	7	15.3	121.50668	61	Male	Rural	Married and living with a spouse	Moderate PAL	Elementary school or below	Smoker	Non-drinker	Yes
171159118002	¡Ý2	6	18	25.894173	60	Male	Rural	Married and living with a spouse	High PAL	Elementary school or below	Smoker	Non-drinker	NO
171159121002	1	7	14.3	26.099169	73	Female	Rural	Single, divorced, and windowed	High PAL	Elementary school or below	Smoker	Non-drinker	Yes
171159125002	1	8	17.6	25.36813	64	Male	Rural	Married and living with a spouse	Low PAL	Elementary school or below	Smoker	drinker	NO
171159126001	0	8	14.9	21.737278	59	Male	Rural	Married and living with a spouse	Low PAL	Elementary school or below	Smoker	Non-drinker	NO
171159127002	1	8	17.1	26.689337	66	Male	Rural	Married and living with a spouse	High PAL	Middle school or above	Smoker	drinker	NO
171159132001	1	9	16.4	23.667803	49	Male	Rural	Married and living with a spouse	High PAL	Middle school or above	Smoker	drinker	NO
171159133001	1	6	14.4	27.265318	60	Male	Rural	Single, divorced, and windowed	High PAL	Elementary school or below	Non-smoker	drinker	NO
171159134002	1	6	14.5	22.504837	58	Male	Rural	Married and living with a spouse	High PAL	Middle school or above	Smoker	Non-drinker	NO
171159203001	1	8	16.3	25.248537	68	Male	Rural	Single, divorced, and windowed	Moderate PAL	Middle school or above	Smoker	drinker	NO
171159204002	¡Ý2	6	17.4	25.01784	64	Male	Rural	Married and living with a spouse	High PAL	Middle school or above	Smoker	Non-drinker	NO
171159205002	1	8	15	20.138903	51	Male	Rural	Married and living with a spouse	Moderate PAL	Elementary school or below	Smoker	drinker	NO
171159206001	1	7	15.5	20.424221	69	Male	Rural	Married and living with a spouse	High PAL	Elementary school or below	Smoker	Non-drinker	NO
171159208001	¡Ý2	5	17	25.448336	62	Male	Rural	Married and living with a spouse	Moderate PAL	Elementary school or below	Smoker	Non-drinker	NO
171159210001	¡Ý2	6	13.6	26.66533	72	Male	Rural	Married and living with a spouse	High PAL	Elementary school or below	Smoker	drinker	NO
171159211001	¡Ý2	6	17.2	24.926495	57	Male	Rural	Married and living with a spouse	Low PAL	Middle school or above	Smoker	drinker	NO
171159213001	1	10	14	21.349827	72	Male	Rural	Single, divorced, and windowed	Low PAL	Elementary school or below	Smoker	Non-drinker	NO
171159214001	0	5	16.5	21.326746	57	Male	Rural	Married and living with a spouse	Low PAL	Middle school or above	Smoker	drinker	NO
171159215002	1	5	16.8	29.862877	59	Male	Rural	Married and living with a spouse	Moderate PAL	Middle school or above	Smoker	drinker	Yes
171159216001	¡Ý2	7	14	24.43472	65	Male	Rural	Married but living without a spouse	High PAL	Middle school or above	Smoker	Non-drinker	Yes
171159220001	1	7	16.4	27.140326	49	Male	Rural	Married and living with a spouse	Moderate PAL	Elementary school or below	Smoker	Non-drinker	NO
171159222001	¡Ý2	5	14.5	25.004751	64	Female	Rural	Single, divorced, and windowed	High PAL	Elementary school or below	Non-smoker	Non-drinker	Yes
171159223002	¡Ý2	8	13.1	25.498383	67	Female	Rural	Married and living with a spouse	High PAL	Elementary school or below	Smoker	Non-drinker	Yes
171159225001	¡Ý2	5	15	68.91799	61	Female	Rural	Married and living with a spouse	High PAL	Elementary school or below	Non-smoker	Non-drinker	Yes
171159225002	0	7	17.1	25.431133	63	Male	Rural	Married and living with a spouse	Low PAL	Elementary school or below	Non-smoker	drinker	NO
171159226001	¡Ý2	7	16.7	25.444729	62	Male	Rural	Married and living with a spouse	High PAL	Elementary school or below	Smoker	Non-drinker	NO
171159229002	¡Ý2	7	17.7	29.84247	49	Male	Rural	Married and living with a spouse	Moderate PAL	Middle school or above	Smoker	Non-drinker	NO
171159234001	0	8	17.7	29.307331	47	Male	Rural	Married and living with a spouse	High PAL	Elementary school or below	Smoker	drinker	NO
171159303002	¡Ý2	7	16.3	29.04826	63	Male	Rural	Married and living with a spouse	Moderate PAL	Elementary school or below	Smoker	drinker	NO
171159307001	1	8	12	19.105087	81	Male	Rural	Married and living with a spouse	Moderate PAL	Elementary school or below	Smoker	Non-drinker	NO
171159310002	0	6	13.3	27.540905	68	Male	Rural	Married and living with a spouse	Low PAL	Elementary school or below	Smoker	drinker	NO
171159311001	¡Ý2	5	13.1	24.1216	55	Male	Rural	Married and living with a spouse	High PAL	Middle school or above	Smoker	Non-drinker	NO
171159314001	0	6	13.9	20.206945	64	Male	Rural	Single, divorced, and windowed	Moderate PAL	Elementary school or below	Smoker	drinker	NO
171159316002	¡Ý2	8	18.1	25.983738	65	Male	Rural	Married and living with a spouse	High PAL	Elementary school or below	Smoker	Non-drinker	NO
171159319002	¡Ý2	7	12	20.250063	61	Male	Rural	Married and living with a spouse	High PAL	Elementary school or below	Smoker	Non-drinker	NO
174643103002	¡Ý2	3	14.8	26.929777	69	Female	Rural	Single, divorced, and windowed	High PAL	Elementary school or below	Non-smoker	Non-drinker	Yes
174643104001	1	9	15.5	25.462332	74	Male	Rural	Married and living with a spouse	Moderate PAL	Middle school or above	Smoker	Non-drinker	NO
174643104002	¡Ý2	9	10.7	22.66158	72	Female	Rural	Married and living with a spouse	High PAL	Elementary school or below	Smoker	Non-drinker	Yes
174643106002	1	6	15.1	21.351915	49	Male	Rural	Married and living with a spouse	High PAL	Elementary school or below	Smoker	Non-drinker	NO
174643107002	¡Ý2	7	14.9	22.722544	70	Male	Rural	Married but living without a spouse	Low PAL	Middle school or above	Non-smoker	Non-drinker	Yes
174643110001	¡Ý2	2	17.3	23.035475	61	Male	Rural	Married and living with a spouse	High PAL	Middle school or above	Smoker	Non-drinker	Yes
174643111001	¡Ý2	5	14.3	18.043068	69	Male	Rural	Married and living with a spouse	High PAL	Middle school or above	Smoker	drinker	NO
174643112001	¡Ý2	9	13.6	18.838799	71	Male	Rural	Married and living with a spouse	Low PAL	Middle school or above	Smoker	Non-drinker	NO
174643113002	¡Ý2	10	13.1	23.349491	70	Male	Rural	Married and living with a spouse	Low PAL	Middle school or above	Smoker	drinker	NO
174643119002	¡Ý2	8	13.3	25.046806	69	Male	Rural	Married and living with a spouse	High PAL	Middle school or above	Smoker	Non-drinker	NO
174643122002	1	8	16	24.497168	50	Male	Rural	Married and living with a spouse	Moderate PAL	Elementary school or below	Smoker	drinker	NO
174643125002	1	7	14.6	19.594799	59	Male	Rural	Married and living with a spouse	High PAL	Middle school or above	Smoker	drinker	NO
174643126001	0	7	16.6	21.025087	62	Male	Rural	Single, divorced, and windowed	Moderate PAL	Middle school or above	Smoker	drinker	NO
174643128001	¡Ý2	10	14.6	19.034071	61	Male	Rural	Married and living with a spouse	Moderate PAL	Middle school or above	Smoker	Non-drinker	NO
174643129002	0	7	14.3	24.834883	61	Male	Rural	Married but living without a spouse	Moderate PAL	Elementary school or below	Smoker	Non-drinker	NO
174643130001	¡Ý2	4	14.8	18.378025	51	Male	Rural	Single, divorced, and windowed	High PAL	Middle school or above	Smoker	drinker	NO
174643131001	1	7	16.2	21.783878	70	Male	Rural	Single, divorced, and windowed	High PAL	Elementary school or below	Smoker	Non-drinker	NO
174643132001	¡Ý2	6	13.3	25.623224	51	Male	Rural	Married and living with a spouse	High PAL	Middle school or above	Smoker	drinker	NO
174643133001	¡Ý2	8	12.7	18.234028	75	Male	Rural	Single, divorced, and windowed	Moderate PAL	Elementary school or below	Smoker	Non-drinker	NO
174643135002	0	6	16.3	22.35486	47	Male	Rural	Married and living with a spouse	High PAL	Elementary school or below	Smoker	drinker	NO
174643202001	¡Ý2	9	15.1	24.094454	51	Male	Rural	Married and living with a spouse	Moderate PAL	Elementary school or below	Smoker	Non-drinker	NO
174643204001	¡Ý2	10	16.1	23.466953	58	Male	Rural	Single, divorced, and windowed	Moderate PAL	Middle school or above	Smoker	Non-drinker	NO
174643207002	1	7	16.3	18.646864	65	Male	Rural	Married and living with a spouse	Low PAL	Elementary school or below	Smoker	Non-drinker	NO
174643209001	1	7	15.2	24.12025	78	Male	Rural	Married and living with a spouse	High PAL	Elementary school or below	Smoker	Non-drinker	NO
174643211001	1	6	14	18.749817	63	Male	Rural	Married but living without a spouse	High PAL	Middle school or above	Smoker	Non-drinker	NO
174643212001	¡Ý2	5	10.8	20.21527	83	Male	Rural	Single, divorced, and windowed	Moderate PAL	Elementary school or below	Non-smoker	Non-drinker	NO
174643213001	1	6	18.1	23.05008	54	Male	Rural	Married and living with a spouse	High PAL	Elementary school or below	Smoker	Non-drinker	NO
174643217001	¡Ý2	8	17	19.58281	76	Male	Rural	Single, divorced, and windowed	Moderate PAL	Elementary school or below	Smoker	Non-drinker	NO
174643219002	¡Ý2	6	15.4	20.868767	66	Male	Rural	Married and living with a spouse	Moderate PAL	Middle school or above	Smoker	Non-drinker	NO
174643222002	1	9	18.2	26.727037	71	Male	Rural	Married and living with a spouse	High PAL	Elementary school or below	Smoker	drinker	NO
174643225001	¡Ý2	8	17	30.704874	58	Male	Rural	Married and living with a spouse	High PAL	Middle school or above	Smoker	Non-drinker	NO
174643226002	1	6	16.3	20.711952	64	Male	Rural	Married and living with a spouse	High PAL	Elementary school or below	Smoker	Non-drinker	NO
174643227001	¡Ý2	8	14.8	25.653244	63	Female	Rural	Married and living with a spouse	High PAL	Middle school or above	Smoker	Non-drinker	Yes
174643227002	1	6	15.7	18.813776	68	Male	Rural	Married and living with a spouse	High PAL	Elementary school or below	Smoker	drinker	NO
174643229001	0	8	15.7	20.465755	61	Male	Rural	Single, divorced, and windowed	Low PAL	Middle school or above	Smoker	Non-drinker	NO
174643230001	¡Ý2	7	16.8	24.123758	56	Male	Rural	Single, divorced, and windowed	Moderate PAL	Elementary school or below	Smoker	Non-drinker	NO
174643231001	¡Ý2	10	16.3	23.732347	48	Male	Rural	Single, divorced, and windowed	Low PAL	Elementary school or below	Smoker	Non-drinker	NO
174643233001	¡Ý2	6	18.6	24.216988	66	Male	Rural	Single, divorced, and windowed	Low PAL	Elementary school or below	Non-smoker	drinker	NO
174643234001	0	8	17	20.62869	45	Male	Rural	Married and living with a spouse	High PAL	Elementary school or below	Smoker	drinker	NO
174643236002	0	10	17.9	20.709877	46	Male	Rural	Married and living with a spouse	Moderate PAL	Elementary school or below	Smoker	Non-drinker	NO
174643304001	¡Ý2	4	13.8	23.322506	65	Male	Urban	Married and living with a spouse	High PAL	Middle school or above	Smoker	drinker	NO
174643306002	¡Ý2	8	16.3	24.511616	66	Male	Urban	Married and living with a spouse	High PAL	Middle school or above	Smoker	Non-drinker	NO
174643307002	1	6	17.7	22.745625	57	Male	Urban	Married and living with a spouse	High PAL	Middle school or above	Smoker	Non-drinker	NO
174643309001	¡Ý2	5	14.9	24.470078	73	Male	Urban	Married and living with a spouse	High PAL	Middle school or above	Smoker	Non-drinker	NO
174643311001	¡Ý2	7	16.7	25.97985	48	Male	Urban	Married and living with a spouse	Low PAL	Middle school or above	Smoker	drinker	NO
174643315001	0	8	14.8	18.093304	71	Male	Urban	Married and living with a spouse	Low PAL	Middle school or above	Smoker	Non-drinker	NO
174643316001	¡Ý2	7	15.9	20.986073	61	Male	Urban	Married and living with a spouse	High PAL	Middle school or above	Smoker	drinker	NO
174643324002	1	8	16.9	33.42473	45	Male	Urban	Married and living with a spouse	High PAL	Middle school or above	Smoker	drinker	NO
175531103002	1	6	15.5	21.430502	72	Male	Urban	Married and living with a spouse	Moderate PAL	Middle school or above	Smoker	drinker	NO
175531104001	¡Ý2	8	14.1	26.540651	62	Male	Urban	Married and living with a spouse	Moderate PAL	Middle school or above	Smoker	Non-drinker	NO
175531107002	¡Ý2	5	14.3	29.160288	62	Male	Urban	Married and living with a spouse	High PAL	Middle school or above	Non-smoker	drinker	NO
175531110002	¡Ý2	7	14	20.725018	65	Male	Urban	Married and living with a spouse	High PAL	Middle school or above	Smoker	Non-drinker	NO
175531111002	0	7	12.5	22.67259	66	Male	Urban	Married and living with a spouse	High PAL	Elementary school or below	Smoker	drinker	NO
175531116001	¡Ý2	7	13.5	22.854849	51	Male	Urban	Married and living with a spouse	High PAL	Middle school or above	Smoker	Non-drinker	NO
175531117001	¡Ý2	8	14.9	23.494406	59	Male	Urban	Married and living with a spouse	Moderate PAL	Middle school or above	Smoker	Non-drinker	NO
175531118002	1	6	14.5	24.920221	75	Male	Urban	Married and living with a spouse	High PAL	Elementary school or below	Smoker	Non-drinker	NO
175531119002	¡Ý2	6.5	16.4	24.530561	54	Male	Urban	Married and living with a spouse	Moderate PAL	Middle school or above	Smoker	drinker	NO
175531128001	1	5	13.5	23.845226	65	Male	Urban	Married and living with a spouse	Moderate PAL	Elementary school or below	Smoker	drinker	NO
175531201002	0	7	14.2	21.660404	64	Male	Rural	Single, divorced, and windowed	Low PAL	Elementary school or below	Smoker	drinker	NO
175531202001	0	6	14	21.921087	62	Male	Rural	Married and living with a spouse	High PAL	Elementary school or below	Smoker	Non-drinker	NO
175531206001	1	7	15.1	20.518665	78	Male	Rural	Single, divorced, and windowed	Moderate PAL	Elementary school or below	Non-smoker	Non-drinker	NO
175531207001	0	8	12.2	18.25463	68	Male	Rural	Married and living with a spouse	High PAL	Elementary school or below	Smoker	Non-drinker	NO
175531208001	0	9	13.7	19.698782	69	Male	Rural	Married and living with a spouse	Moderate PAL	Elementary school or below	Smoker	drinker	NO
175531209001	0	9	12.9	21.664045	73	Male	Rural	Single, divorced, and windowed	High PAL	Middle school or above	Smoker	drinker	NO
175531210001	0	6	13.5	16.076353	56	Male	Rural	Married and living with a spouse	High PAL	Middle school or above	Smoker	Non-drinker	NO
175531211002	0	6	14.4	31.047413	64	Male	Rural	Married and living with a spouse	High PAL	Middle school or above	Non-smoker	drinker	NO
175531214002	0	10	14.7	18.746763	61	Male	Rural	Married and living with a spouse	Moderate PAL	Middle school or above	Smoker	Non-drinker	NO
175531217001	1	5	13.2	25.901304	59	Female	Rural	Single, divorced, and windowed	Moderate PAL	Middle school or above	Non-smoker	Non-drinker	Yes
175531219002	¡Ý2	5	15	30.777378	62	Male	Rural	Married and living with a spouse	Moderate PAL	Elementary school or below	Smoker	drinker	NO
175531221002	¡Ý2	5	15.7	24.3663	70	Male	Rural	Married and living with a spouse	High PAL	Middle school or above	Smoker	Non-drinker	Yes
175531224001	¡Ý2	6	14.6	23.01038	69	Male	Rural	Married and living with a spouse	High PAL	Middle school or above	Smoker	drinker	NO
175531225002	1	6	15.9	28.17695	54	Male	Rural	Married and living with a spouse	Moderate PAL	Middle school or above	Non-smoker	drinker	NO
175531226001	1	7	12.5	26.542072	49	Female	Rural	Married and living with a spouse	High PAL	Middle school or above	Non-smoker	drinker	Yes
175531226002	1	8	14.2	22.682713	48	Male	Rural	Married and living with a spouse	Low PAL	Elementary school or below	Smoker	drinker	NO
175531227002	1	5	13.1	21.545048	65	Female	Rural	Married and living with a spouse	High PAL	Elementary school or below	Non-smoker	Non-drinker	Yes
175531231001	0	3	11.5	21.400774	77	Female	Rural	Single, divorced, and windowed	High PAL	Elementary school or below	Non-smoker	Non-drinker	Yes
175531232001	0	5	13.6	20.602081	58	Male	Rural	Single, divorced, and windowed	High PAL	Elementary school or below	Smoker	Non-drinker	NO
175531302001	¡Ý2	8	12.6	19.540472	60	Male	Rural	Married and living with a spouse	High PAL	Middle school or above	Smoker	Non-drinker	NO
175531302002	¡Ý2	8	13	24.917309	58	Female	Rural	Married and living with a spouse	High PAL	Elementary school or below	Non-smoker	Non-drinker	Yes
175531303001	¡Ý2	5	11.5	24.000996	64	Male	Rural	Married and living with a spouse	Moderate PAL	Middle school or above	Smoker	Non-drinker	NO
175531304001	0	6.5	14.3	23.63077	53	Male	Rural	Married and living with a spouse	High PAL	Middle school or above	Non-smoker	Non-drinker	NO
175531306001	0	8	15.9	24.263685	50	Male	Rural	Married and living with a spouse	High PAL	Middle school or above	Smoker	drinker	NO
175531307002	¡Ý2	4	15.8	22.293665	64	Male	Rural	Married and living with a spouse	High PAL	Middle school or above	Smoker	drinker	NO
175531308002	1	2.5	12.9	22.81151	81	Male	Rural	Married and living with a spouse	Low PAL	Middle school or above	Smoker	drinker	Yes
175531309001	1	5	14.6	21.201609	64	Male	Rural	Married and living with a spouse	Moderate PAL	Middle school or above	Smoker	Non-drinker	NO
175531310001	0	6.5	13	24.987495	52	Male	Rural	Married and living with a spouse	High PAL	Middle school or above	Smoker	drinker	NO
175531310002	1	4.5	11.6	25.800539	48	Female	Rural	Married and living with a spouse	High PAL	Elementary school or below	Non-smoker	Non-drinker	Yes
175531311002	1	8	14.2	29.716036	57	Male	Rural	Married and living with a spouse	High PAL	Middle school or above	Smoker	Non-drinker	NO
175531312002	0	8	13.1	21.339731	55	Male	Rural	Married and living with a spouse	High PAL	Middle school or above	Smoker	drinker	NO
175531313002	1	6	13.5	30.3981	54	Male	Rural	Married and living with a spouse	Moderate PAL	Middle school or above	Smoker	Non-drinker	NO
175531314001	0	6.5	13.8	21.35858	65	Male	Rural	Single, divorced, and windowed	High PAL	Middle school or above	Non-smoker	drinker	NO
175531315001	0	8	14.8	20.34814	56	Male	Rural	Single, divorced, and windowed	High PAL	Middle school or above	Smoker	Non-drinker	NO
175531316002	1	4	14.1	24.943428	58	Male	Rural	Married and living with a spouse	Moderate PAL	Middle school or above	Smoker	Non-drinker	NO
175531317003	0	8.5	14.6	18.259733	53	Male	Rural	Married and living with a spouse	Moderate PAL	Elementary school or below	Smoker	drinker	NO
175531318001	¡Ý2	9	10.9	19.28129	77	Female	Rural	Married and living with a spouse	Moderate PAL	Elementary school or below	Non-smoker	drinker	Yes
175531318002	¡Ý2	5	12.4	18.664486	75	Male	Rural	Married and living with a spouse	Moderate PAL	Middle school or above	Smoker	drinker	NO
175531319002	¡Ý2	8	14.3	24.673008	65	Male	Rural	Married and living with a spouse	Low PAL	Elementary school or below	Smoker	Non-drinker	NO
175531320001	0	6	14.7	23.673944	48	Male	Rural	Married and living with a spouse	High PAL	Middle school or above	Smoker	drinker	NO
175531322001	1	6	13.4	27.202393	59	Male	Rural	Married and living with a spouse	High PAL	Middle school or above	Smoker	drinker	NO
175531323001	0	7	14	26.772608	55	Male	Rural	Married and living with a spouse	Moderate PAL	Middle school or above	Smoker	drinker	NO
175531324001	¡Ý2	8	14.2	27.116554	77	Male	Rural	Married and living with a spouse	Low PAL	Elementary school or below	Smoker	Non-drinker	NO
175531325002	1	8	13.1	23.687687	55	Male	Rural	Married and living with a spouse	High PAL	Middle school or above	Smoker	drinker	NO
175531326002	¡Ý2	6	12.9	26.20119	69	Male	Rural	Married and living with a spouse	Moderate PAL	Elementary school or below	Smoker	Non-drinker	NO
175531327002	0	5	12.1	18.173975	67	Male	Rural	Married and living with a spouse	Moderate PAL	Middle school or above	Smoker	Non-drinker	NO
175531328002	1	8	14.2	19.873724	60	Male	Rural	Single, divorced, and windowed	Moderate PAL	Middle school or above	Smoker	Non-drinker	NO
175531329001	0	8	16.2	29.967144	54	Male	Rural	Married and living with a spouse	High PAL	Middle school or above	Smoker	drinker	NO
177402101001	0	7	14.9	19.262506	52	Male	Rural	Married and living with a spouse	Moderate PAL	Elementary school or below	Smoker	drinker	NO
177402103001	0	6	14.4	25.654875	50	Male	Rural	Single, divorced, and windowed	Moderate PAL	Middle school or above	Smoker	Non-drinker	NO
177402104001	¡Ý2	7	15.9	29.174452	58	Male	Rural	Married and living with a spouse	Moderate PAL	Elementary school or below	Non-smoker	Non-drinker	Yes
177402107001	0	7	14.5	24.336441	55	Male	Rural	Married but living without a spouse	Low PAL	Middle school or above	Smoker	Non-drinker	NO
177402111001	¡Ý2	3	14.4	19.896193	73	Male	Rural	Married and living with a spouse	Moderate PAL	Middle school or above	Smoker	drinker	NO
177402112001	0	7	15.8	26.112951	50	Male	Rural	Married and living with a spouse	Moderate PAL	Elementary school or below	Smoker	drinker	NO
177402113002	1	8	15.5	22.338152	58	Male	Rural	Married and living with a spouse	Moderate PAL	Middle school or above	Smoker	drinker	NO
177402115001	¡Ý2	10	14	26.602139	66	Male	Rural	Married and living with a spouse	Moderate PAL	Middle school or above	Smoker	Non-drinker	NO
177402118001	¡Ý2	4	15.1	23.583036	56	Male	Rural	Married and living with a spouse	High PAL	Middle school or above	Smoker	drinker	NO
177402118002	¡Ý2	6.5	13.3	24.083055	57	Female	Rural	Married and living with a spouse	Moderate PAL	Middle school or above	Smoker	drinker	Yes
177402122002	0	7	14.9	26.296532	51	Male	Rural	Married and living with a spouse	Moderate PAL	Elementary school or below	Smoker	Non-drinker	Yes
177402123002	¡Ý2	3	15.4	24.47574	52	Male	Rural	Married but living without a spouse	Moderate PAL	Elementary school or below	Smoker	Non-drinker	NO
177402124002	1	7	16.5	27.183056	66	Male	Rural	Married and living with a spouse	High PAL	Middle school or above	Smoker	Non-drinker	NO
177402125001	¡Ý2	8	14.7	22.951038	61	Male	Rural	Married and living with a spouse	High PAL	Elementary school or below	Non-smoker	Non-drinker	Yes
177402126001	¡Ý2	8	15.2	26.134771	71	Male	Rural	Single, divorced, and windowed	High PAL	Elementary school or below	Smoker	Non-drinker	NO
177402127002	¡Ý2	10	14.8	22.08311	61	Male	Rural	Married but living without a spouse	Moderate PAL	Elementary school or below	Smoker	drinker	NO
177402130002	1	7	15	26.298489	47	Male	Rural	Married and living with a spouse	Moderate PAL	Elementary school or below	Smoker	drinker	NO
177402133001	0	8	13.9	20.152805	52	Male	Rural	Married and living with a spouse	High PAL	Elementary school or below	Smoker	drinker	NO
177402133002	0	7	12.3	27.510263	52	Female	Rural	Married and living with a spouse	High PAL	Elementary school or below	Non-smoker	Non-drinker	Yes
177402135002	0	7.5	16.1	32.65641	46	Male	Rural	Married but living without a spouse	High PAL	Elementary school or below	Smoker	drinker	Yes
177402138002	0	6	15.2	25.367355	59	Male	Rural	Married and living with a spouse	Moderate PAL	Elementary school or below	Smoker	Non-drinker	NO
177402201001	¡Ý2	7	15.2	28.38803	50	Male	Urban	Married and living with a spouse	Moderate PAL	Middle school or above	Smoker	Non-drinker	NO
177402203001	1	8	14.9	21.273413	50	Male	Urban	Married and living with a spouse	Moderate PAL	Elementary school or below	Smoker	Non-drinker	NO
177402204001	¡Ý2	5.5	10.7	19.240143	74	Female	Urban	Single, divorced, and windowed	Moderate PAL	Elementary school or below	Non-smoker	Non-drinker	Yes
177402205001	¡Ý2	10	17	23.937347	69	Male	Urban	Married and living with a spouse	High PAL	Elementary school or below	Smoker	Non-drinker	NO
177402208001	1	6	15.3	26.329826	64	Male	Urban	Married and living with a spouse	High PAL	Middle school or above	Smoker	Non-drinker	NO
177402208002	1	5	12.7	23.30946	61	Female	Urban	Married and living with a spouse	High PAL	Middle school or above	Smoker	Non-drinker	Yes
177402209001	1	7	14.4	26.485258	47	Male	Urban	Married and living with a spouse	Moderate PAL	Elementary school or below	Smoker	Non-drinker	NO
177402210001	¡Ý2	8	14	31.13282	54	Male	Urban	Married and living with a spouse	High PAL	Middle school or above	Smoker	Non-drinker	Yes
177402213001	0	2.5	15	23.880959	54	Male	Urban	Single, divorced, and windowed	Moderate PAL	Elementary school or below	Smoker	Non-drinker	NO
177402216001	1	10	14	30.688993	64	Male	Urban	Married and living with a spouse	Moderate PAL	Middle school or above	Smoker	drinker	NO
177402219001	¡Ý2	5	15.9	22.741417	82	Male	Urban	Single, divorced, and windowed	Moderate PAL	Middle school or above	Smoker	drinker	NO
177402220001	¡Ý2	8	15.2	22.83932	56	Male	Urban	Married and living with a spouse	High PAL	Middle school or above	Smoker	Non-drinker	NO
177402221002	¡Ý2	6	14.4	26.04531	63	Male	Urban	Married and living with a spouse	Moderate PAL	Elementary school or below	Smoker	Non-drinker	NO
177402222002	¡Ý2	8	15.2	26.974041	51	Male	Urban	Married and living with a spouse	Moderate PAL	Middle school or above	Smoker	Non-drinker	NO
177402226001	¡Ý2	1	11.3	28.02723	74	Female	Urban	Single, divorced, and windowed	Moderate PAL	Elementary school or below	Smoker	Non-drinker	Yes
177402227001	1	6	13.9	25.174864	59	Male	Urban	Married and living with a spouse	High PAL	Elementary school or below	Non-smoker	Non-drinker	NO
177402228002	¡Ý2	10	14.6	23.405964	62	Male	Urban	Married and living with a spouse	Low PAL	Middle school or above	Smoker	Non-drinker	NO
177402232002	¡Ý2	9	15.8	24.859072	50	Male	Urban	Married and living with a spouse	Moderate PAL	Middle school or above	Smoker	drinker	NO
177402301002	0	8	14.5	20.386246	54	Male	Rural	Married and living with a spouse	Moderate PAL	Middle school or above	Smoker	drinker	NO
177402302001	¡Ý2	3.5	13.8	26.284615	60	Male	Rural	Married and living with a spouse	High PAL	Elementary school or below	Smoker	Non-drinker	Yes
177402304001	¡Ý2	8	14.7	24.72802	74	Male	Rural	Married and living with a spouse	High PAL	Elementary school or below	Smoker	Non-drinker	NO
177402307001	¡Ý2	8	16.1	24.04968	51	Male	Rural	Married and living with a spouse	High PAL	Middle school or above	Smoker	Non-drinker	NO
177402309002	0	6	14.4	20.39201	52	Male	Rural	Married and living with a spouse	Moderate PAL	Elementary school or below	Smoker	Non-drinker	NO
177402310001	¡Ý2	7	12.7	24.296669	62	Male	Rural	Married and living with a spouse	Moderate PAL	Middle school or above	Smoker	drinker	NO
177402311002	¡Ý2	6.5	15	21.850693	70	Male	Rural	Married and living with a spouse	Low PAL	Middle school or above	Smoker	Non-drinker	NO
177402312002	1	5	16.3	25.123968	52	Male	Rural	Married and living with a spouse	High PAL	Middle school or above	Smoker	Non-drinker	NO
177402313001	0	6	15.8	24.897585	48	Male	Rural	Married and living with a spouse	Moderate PAL	Middle school or above	Smoker	drinker	NO
177402314002	1	7	16.1	27.06158	53	Male	Rural	Married and living with a spouse	Moderate PAL	Middle school or above	Smoker	Non-drinker	NO
177402315002	¡Ý2	10	14.4	21.566317	52	Male	Rural	Married and living with a spouse	High PAL	Elementary school or below	Smoker	Non-drinker	NO
177402316001	¡Ý2	6	15.3	27.895742	51	Male	Rural	Married and living with a spouse	High PAL	Middle school or above	Smoker	drinker	NO
177402317001	¡Ý2	6	11.7	19.801212	62	Male	Rural	Married and living with a spouse	Moderate PAL	Middle school or above	Smoker	Non-drinker	NO
177402320002	0	5	15.3	19.555082	52	Male	Rural	Married and living with a spouse	Moderate PAL	Middle school or above	Smoker	Non-drinker	NO
177402321001	¡Ý2	5	15.2	21.10051	75	Male	Rural	Married and living with a spouse	Moderate PAL	Elementary school or below	Smoker	Non-drinker	NO
177402321002	0	7	13.4	20.718409	73	Female	Rural	Married and living with a spouse	High PAL	Elementary school or below	Non-smoker	Non-drinker	Yes
177402323002	¡Ý2	8	16	22.019518	64	Male	Rural	Married and living with a spouse	Moderate PAL	Elementary school or below	Smoker	Non-drinker	NO
177402324002	0	7	15.3	22.015133	69	Male	Rural	Married and living with a spouse	Low PAL	Elementary school or below	Smoker	Non-drinker	NO
177402326001	1	5.5	16.4	23.067564	69	Male	Rural	Single, divorced, and windowed	High PAL	Middle school or above	Non-smoker	Non-drinker	NO
177402327002	0	6	15.9	24.970303	48	Male	Rural	Married and living with a spouse	High PAL	Elementary school or below	Smoker	drinker	NO
177402328001	0	9	13.6	23.19693	50	Male	Rural	Married and living with a spouse	Moderate PAL	Middle school or above	Smoker	drinker	NO
177402333002	0	5.5	14.7	19.992424	45	Male	Rural	Married and living with a spouse	Moderate PAL	Elementary school or below	Smoker	Non-drinker	NO
177402335001	0	8	14.3	22.958694	49	Male	Rural	Married and living with a spouse	High PAL	Elementary school or below	Smoker	drinker	NO
184037102002	¡Ý2	8	15.4	25.942703	53	Male	Urban	Married and living with a spouse	High PAL	Elementary school or below	Smoker	drinker	NO
184037103001	¡Ý2	5	16.1	33.589874	63	Male	Urban	Married and living with a spouse	High PAL	Elementary school or below	Smoker	drinker	Yes
184037105001	¡Ý2	8	15.7	24.284857	69	Male	Urban	Married and living with a spouse	Low PAL	Elementary school or below	Smoker	Non-drinker	NO
184037105002	¡Ý2	8	13.1	27.81481	60	Female	Urban	Married and living with a spouse	High PAL	Middle school or above	Non-smoker	Non-drinker	Yes
184037106002	0	8	14.4	24.969933	64	Male	Urban	Married and living with a spouse	High PAL	Middle school or above	Smoker	Non-drinker	NO
184037112002	0	7	13.6	18.766846	65	Male	Urban	Married and living with a spouse	Moderate PAL	Middle school or above	Non-smoker	Non-drinker	NO
184037201002	1	6	14.1	27.450089	62	Male	Urban	Married and living with a spouse	Low PAL	Elementary school or below	Non-smoker	drinker	Yes
184037202002	0	6	15.6	23.531593	55	Male	Urban	Married and living with a spouse	Low PAL	Middle school or above	Smoker	Non-drinker	NO
184037203002	¡Ý2	8	16.8	22.787043	53	Male	Urban	Married and living with a spouse	Moderate PAL	Elementary school or below	Smoker	drinker	NO
184037206001	¡Ý2	8	13.7	21.60284	76	Male	Urban	Married and living with a spouse	High PAL	Elementary school or below	Non-smoker	Non-drinker	NO
184037213002	¡Ý2	5	15.1	22.86334	60	Male	Urban	Married and living with a spouse	High PAL	Middle school or above	Smoker	drinker	NO
184037301001	1	8	13	25.383982	78	Male	Urban	Married and living with a spouse	High PAL	Middle school or above	Non-smoker	Non-drinker	NO
184037308002	¡Ý2	8	14.1	29.066555	66	Male	Urban	Married and living with a spouse	High PAL	Middle school or above	Smoker	drinker	Yes
184037312001	¡Ý2	9	14.7	33.221935	71	Male	Urban	Married and living with a spouse	Moderate PAL	Middle school or above	Smoker	drinker	NO
184037316002	1	3	14.8	26.3217	59	Male	Urban	Married and living with a spouse	High PAL	Middle school or above	Smoker	drinker	NO
184037319002	0	6	15.8	27.072348	58	Male	Urban	Married and living with a spouse	High PAL	Middle school or above	Smoker	drinker	NO
184037321001	¡Ý2	8	14	23.131794	71	Male	Urban	Married and living with a spouse	High PAL	Middle school or above	Smoker	Non-drinker	NO
184037327001	0	7	14.4	25.56236	49	Male	Urban	Married and living with a spouse	Moderate PAL	Elementary school or below	Non-smoker	Non-drinker	NO
194037101002	¡Ý2	7	12.9	23.099709	65	Male	Urban	Married and living with a spouse	Moderate PAL	Elementary school or below	Smoker	Non-drinker	NO
194037103001	¡Ý2	7	13.6	24.612045	55	Male	Urban	Married and living with a spouse	Moderate PAL	Middle school or above	Smoker	drinker	NO
194037104001	1	6	14.4	22.887594	59	Male	Urban	Married and living with a spouse	Moderate PAL	Middle school or above	Smoker	Non-drinker	NO
194037107001	¡Ý2	7	14.3	27.817795	60	Male	Urban	Married and living with a spouse	High PAL	Elementary school or below	Smoker	Non-drinker	NO
194037109002	¡Ý2	6	13.6	30.28331	56	Male	Urban	Married and living with a spouse	High PAL	Elementary school or below	Smoker	drinker	NO
194037110002	¡Ý2	6	13	18.372013	58	Male	Urban	Married and living with a spouse	High PAL	Elementary school or below	Non-smoker	Non-drinker	NO
194037112001	¡Ý2	11	13.6	25.619694	69	Male	Urban	Single, divorced, and windowed	High PAL	Elementary school or below	Smoker	drinker	NO
194037116002	0	12	14.3	31.98026	55	Male	Urban	Married and living with a spouse	Low PAL	Elementary school or below	Smoker	Non-drinker	NO
194037123001	¡Ý2	8	12.7	28.894403	58	Male	Urban	Married and living with a spouse	High PAL	Elementary school or below	Smoker	drinker	NO
194037127001	¡Ý2	7	12.2	21.739124	60	Male	Urban	Single, divorced, and windowed	Moderate PAL	Elementary school or below	Smoker	drinker	NO
194037132002	¡Ý2	7	14.5	26.964037	48	Male	Urban	Married and living with a spouse	High PAL	Elementary school or below	Smoker	drinker	NO
194037206002	¡Ý2	5	14.6	28.696688	66	Male	Urban	Married and living with a spouse	Moderate PAL	Middle school or above	Non-smoker	drinker	Yes
194037220002	1	0	16.1	25.493433	58	Male	Urban	Married and living with a spouse	High PAL	Middle school or above	Smoker	drinker	Yes
194037223002	¡Ý2	6	13.8	22.653784	71	Male	Urban	Married and living with a spouse	High PAL	Middle school or above	Smoker	drinker	NO
194037307001	¡Ý2	8	15.7	29.826494	58	Male	Urban	Married and living with a spouse	High PAL	Elementary school or below	Smoker	drinker	NO
194037310001	0	8	10	22.518341	52	Male	Urban	Married and living with a spouse	Moderate PAL	Middle school or above	Smoker	drinker	NO
194037311002	0	6	13.1	25.901154	63	Male	Urban	Married and living with a spouse	Moderate PAL	Elementary school or below	Smoker	drinker	Yes
194037316001	1	7	13	25.540035	63	Male	Urban	Married and living with a spouse	High PAL	Elementary school or below	Non-smoker	drinker	NO
194037318002	¡Ý2	8	15.3	32.438274	57	Male	Urban	Married and living with a spouse	Low PAL	Elementary school or below	Smoker	Non-drinker	NO
194037321002	¡Ý2	8	14.4	24.586931	70	Male	Urban	Married and living with a spouse	Moderate PAL	Elementary school or below	Smoker	Non-drinker	NO
194037324001	1	8	10.6	30.458008	60	Male	Urban	Married and living with a spouse	High PAL	Middle school or above	Smoker	drinker	NO
194037328001	¡Ý2	4	14.2	28.839762	76	Female	Urban	Single, divorced, and windowed	Moderate PAL	Elementary school or below	Smoker	drinker	Yes
194037333002	¡Ý2	8.5	14.7	29.017448	69	Male	Urban	Married and living with a spouse	Moderate PAL	Elementary school or below	Smoker	Non-drinker	NO
194037336001	¡Ý2	6.5	14.8	27.1208	81	Male	Urban	Married and living with a spouse	High PAL	Middle school or above	Smoker	Non-drinker	NO
194037338001	¡Ý2	8	14.5	30.228651	75	Male	Urban	Married and living with a spouse	High PAL	Elementary school or below	Non-smoker	drinker	NO
194037341001	0	7	16.7	26.311655	46	Male	Urban	Married and living with a spouse	Moderate PAL	Elementary school or below	Smoker	drinker	NO
194037342002	¡Ý2	5	15.1	30.548412	50	Male	Urban	Married and living with a spouse	Moderate PAL	Middle school or above	Smoker	drinker	NO
200104107001	¡Ý2	6	12.7	17.598227	71	Male	Urban	Married and living with a spouse	High PAL	Elementary school or below	Smoker	drinker	NO
200104114002	0	6	13.5	21.037107	54	Male	Urban	Married and living with a spouse	Moderate PAL	Middle school or above	Smoker	drinker	NO
200104123002	0	6	13.8	26.621979	63	Male	Urban	Married and living with a spouse	High PAL	Middle school or above	Smoker	drinker	NO
200104125001	0	6	15.3	24.346598	52	Male	Urban	Married and living with a spouse	High PAL	Middle school or above	Non-smoker	drinker	NO
200104203002	0	6	16.4	20.813608	68	Male	Urban	Married and living with a spouse	Moderate PAL	Elementary school or below	Smoker	drinker	NO
200104206001	1	7	14.7	20.715631	64	Male	Urban	Married and living with a spouse	High PAL	Middle school or above	Smoker	Non-drinker	NO
200104208002	1	4	14.2	25.249804	66	Male	Urban	Married and living with a spouse	Low PAL	Middle school or above	Smoker	drinker	NO
200104208003	0	5	12.4	23.145687	61	Female	Urban	Married and living with a spouse	Moderate PAL	Elementary school or below	Non-smoker	drinker	Yes
200104209002	¡Ý2	7	15.6	22.068783	59	Male	Urban	Married and living with a spouse	Low PAL	Middle school or above	Smoker	drinker	NO
200104213002	¡Ý2	5.5	15.8	26.644724	57	Male	Urban	Married and living with a spouse	Low PAL	Middle school or above	Smoker	drinker	NO
200104220002	¡Ý2	7	15.4	24.188116	52	Male	Urban	Married and living with a spouse	High PAL	Middle school or above	Smoker	drinker	NO
200104229001	1	6	12.4	19.057907	51	Male	Urban	Married and living with a spouse	High PAL	Elementary school or below	Smoker	drinker	NO
200104229002	1	5	13.6	29.294012	49	Female	Urban	Married and living with a spouse	High PAL	Elementary school or below	Non-smoker	drinker	Yes
200104301001	¡Ý2	8	15.1	21.379519	55	Male	Rural	Single, divorced, and windowed	Moderate PAL	Middle school or above	Smoker	drinker	NO
200104305002	¡Ý2	5	15.1	24.559757	56	Male	Rural	Married and living with a spouse	High PAL	Elementary school or below	Non-smoker	drinker	NO
200104308002	¡Ý2	6.5	15.6	27.99412	60	Male	Rural	Married and living with a spouse	Moderate PAL	Elementary school or below	Smoker	drinker	NO
200104309001	1	6	12.7	21.487463	83	Male	Rural	Single, divorced, and windowed	Moderate PAL	Elementary school or below	Non-smoker	Non-drinker	Yes
200104313001	1	8	13.4	25.942118	55	Male	Rural	Married and living with a spouse	High PAL	Middle school or above	Smoker	drinker	NO
200104313002	0	7	12.6	23.34173	52	Female	Rural	Married and living with a spouse	Moderate PAL	Elementary school or below	Non-smoker	Non-drinker	Yes
200104316002	¡Ý2	8	14.6	20.245895	55	Male	Rural	Married and living with a spouse	High PAL	Elementary school or below	Smoker	Non-drinker	NO
200104317001	¡Ý2	6.5	15.7	21.122337	53	Male	Rural	Married and living with a spouse	High PAL	Middle school or above	Non-smoker	Non-drinker	NO
200104318002	¡Ý2	6	15.5	32.248672	79	Male	Rural	Married and living with a spouse	Moderate PAL	Elementary school or below	Smoker	drinker	Yes
202454102001	¡Ý2	7	15	20.417116	63	Male	Rural	Married and living with a spouse	Moderate PAL	Elementary school or below	Smoker	drinker	NO
202454103001	0	7	16.3	21.517769	76	Male	Rural	Single, divorced, and windowed	Moderate PAL	Elementary school or below	Smoker	drinker	NO
202454104001	¡Ý2	4	14.9	23.252523	63	Male	Rural	Married and living with a spouse	High PAL	Elementary school or below	Smoker	Non-drinker	NO
202454106002	¡Ý2	7	17	24.383156	56	Male	Rural	Married and living with a spouse	High PAL	Middle school or above	Smoker	drinker	NO
202454110001	¡Ý2	7	14	21.42782	59	Male	Rural	Married and living with a spouse	Low PAL	Elementary school or below	Smoker	drinker	NO
202454112001	1	7	13.7	19.831057	63	Male	Rural	Married and living with a spouse	High PAL	Elementary school or below	Smoker	drinker	NO
202454113002	1	8	13.9	18.10729	62	Male	Rural	Married and living with a spouse	Low PAL	Elementary school or below	Smoker	drinker	NO
202454114001	1	9	11.5	17.842007	64	Male	Rural	Married and living with a spouse	High PAL	Elementary school or below	Smoker	Non-drinker	NO
202454116002	¡Ý2	8	15.7	25.34353	65	Male	Rural	Married and living with a spouse	Moderate PAL	Elementary school or below	Smoker	Non-drinker	NO
202454117001	¡Ý2	3	14.5	20.977142	66	Male	Rural	Single, divorced, and windowed	High PAL	Elementary school or below	Smoker	drinker	NO
202454118001	1	11	15	22.643429	67	Male	Rural	Married and living with a spouse	Low PAL	Elementary school or below	Smoker	Non-drinker	NO
202454121001	0	8	14.1	26.667774	52	Male	Rural	Married and living with a spouse	High PAL	Middle school or above	Smoker	drinker	NO
202454122001	¡Ý2	8	15.1	21.903488	53	Male	Rural	Married and living with a spouse	High PAL	Middle school or above	Smoker	drinker	NO
202454124002	1	5	15.9	21.152464	68	Male	Rural	Married and living with a spouse	High PAL	Elementary school or below	Smoker	drinker	NO
202454125001	¡Ý2	6	13.5	22.70559	81	Female	Rural	Married and living with a spouse	Moderate PAL	Elementary school or below	Non-smoker	drinker	Yes
202454125002	¡Ý2	8	11.2	20.689919	79	Male	Rural	Married and living with a spouse	High PAL	Elementary school or below	Non-smoker	drinker	NO
202454126002	¡Ý2	7	15.3	22.444746	68	Male	Rural	Married and living with a spouse	High PAL	Elementary school or below	Non-smoker	drinker	NO
202454128001	¡Ý2	4	13.1	23.528421	59	Male	Rural	Married and living with a spouse	High PAL	Elementary school or below	Smoker	Non-drinker	Yes
202454129001	0	8	15.3	22.206827	52	Male	Rural	Married and living with a spouse	High PAL	Elementary school or below	Smoker	drinker	NO
202454130002	¡Ý2	8	14.5	21.934603	56	Male	Rural	Married and living with a spouse	Moderate PAL	Middle school or above	Non-smoker	drinker	NO
202454131002	0	10	15	21.51006	50	Male	Rural	Married and living with a spouse	High PAL	Middle school or above	Smoker	Non-drinker	NO
202454133002	0	5	10.9	20.534538	45	Male	Rural	Married and living with a spouse	Moderate PAL	Elementary school or below	Smoker	drinker	NO
202454134002	0	7	15.4	27.446404	49	Male	Rural	Married and living with a spouse	Moderate PAL	Elementary school or below	Non-smoker	Non-drinker	NO
202454135001	0	6	14.8	21.879246	49	Male	Rural	Married and living with a spouse	Moderate PAL	Elementary school or below	Smoker	Non-drinker	NO
202454136001	0	7	14.2	21.647865	47	Male	Rural	Married and living with a spouse	High PAL	Elementary school or below	Smoker	drinker	NO
202454137001	0	6	15.8	22.183386	59	Male	Rural	Married and living with a spouse	High PAL	Elementary school or below	Smoker	Non-drinker	NO
202454201002	¡Ý2	7	12.6	24.538965	75	Male	Urban	Married and living with a spouse	Moderate PAL	Middle school or above	Non-smoker	Non-drinker	NO
202454203002	¡Ý2	9	14.5	22.746729	59	Male	Urban	Married and living with a spouse	Moderate PAL	Elementary school or below	Smoker	drinker	NO
202454204001	¡Ý2	7	15.1	24.969566	45	Male	Urban	Married and living with a spouse	Moderate PAL	Middle school or above	Smoker	drinker	NO
202454205001	¡Ý2	8	15.8	23.804083	58	Male	Urban	Married and living with a spouse	Low PAL	Elementary school or below	Smoker	drinker	NO
202454206002	1	8	9.7	17.092407	77	Male	Urban	Married and living with a spouse	High PAL	Elementary school or below	Smoker	Non-drinker	NO
202454207001	1	6	13.9	23.310316	65	Male	Urban	Married and living with a spouse	Moderate PAL	Elementary school or below	Smoker	drinker	NO
202454209001	0	6	14.2	25.048616	62	Male	Urban	Married and living with a spouse	High PAL	Elementary school or below	Smoker	drinker	NO
202454210001	1	10	16.2	24.248209	60	Male	Urban	Married and living with a spouse	Moderate PAL	Elementary school or below	Smoker	drinker	NO
202454211002	¡Ý2	4	15.2	27.57011	55	Male	Urban	Married and living with a spouse	High PAL	Elementary school or below	Smoker	drinker	Yes
202454212002	0	6	15.8	21.491505	58	Male	Urban	Married and living with a spouse	High PAL	Elementary school or below	Non-smoker	drinker	NO
202454214002	1	6.5	15.1	23.298346	52	Male	Urban	Married and living with a spouse	Moderate PAL	Middle school or above	Non-smoker	drinker	NO
202454215001	0	8	15.2	20.441387	60	Male	Urban	Married and living with a spouse	Low PAL	Middle school or above	Smoker	drinker	NO
202454216002	1	6	13.5	26.454672	66	Male	Urban	Married and living with a spouse	High PAL	Elementary school or below	Non-smoker	Non-drinker	NO
202454218001	1	6	14	22.975386	51	Male	Urban	Married and living with a spouse	Moderate PAL	Elementary school or below	Non-smoker	drinker	NO
202454219001	1	8	15.7	22.883175	60	Male	Urban	Married and living with a spouse	High PAL	Elementary school or below	Smoker	drinker	NO
202454220001	1	7	14.2	26.250912	80	Female	Urban	Single, divorced, and windowed	Moderate PAL	Elementary school or below	Non-smoker	Non-drinker	Yes
202454223002	1	6	15.9	25.360018	57	Male	Urban	Married and living with a spouse	Moderate PAL	Elementary school or below	Smoker	drinker	NO
202454224002	¡Ý2	7	16.9	27.549742	51	Male	Urban	Married and living with a spouse	Moderate PAL	Middle school or above	Smoker	drinker	NO
202454226002	0	9	15	24.569878	64	Male	Urban	Married and living with a spouse	High PAL	Elementary school or below	Smoker	drinker	NO
202454301002	¡Ý2	8	13.9	26.203968	75	Male	Rural	Married and living with a spouse	Low PAL	Elementary school or below	Smoker	Non-drinker	NO
202454303001	¡Ý2	5	11.1	24.859241	69	Female	Rural	Single, divorced, and windowed	High PAL	Elementary school or below	Non-smoker	Non-drinker	Yes
202454306002	¡Ý2	6	14.1	17.466667	70	Male	Rural	Married and living with a spouse	High PAL	Elementary school or below	Smoker	drinker	NO
202454308001	1	10	13.5	23.970383	77	Male	Rural	Married and living with a spouse	High PAL	Elementary school or below	Smoker	Non-drinker	Yes
202454310002	¡Ý2	6	12.4	20.395824	51	Male	Rural	Married and living with a spouse	Low PAL	Middle school or above	Smoker	drinker	NO
202454311003	¡Ý2	7	14.8	24.871489	59	Male	Rural	Married and living with a spouse	Low PAL	Middle school or above	Smoker	drinker	NO
202454313001	¡Ý2	8	13.6	18.587221	65	Male	Rural	Married and living with a spouse	High PAL	Elementary school or below	Smoker	drinker	NO
202454314001	¡Ý2	3	14.2	20.460999	73	Male	Rural	Married and living with a spouse	Low PAL	Elementary school or below	Smoker	drinker	NO
202454315002	¡Ý2	7	15.7	25.042618	51	Male	Rural	Married and living with a spouse	High PAL	Middle school or above	Non-smoker	drinker	Yes
202454317001	1	8	15.8	26.97684	49	Male	Rural	Married and living with a spouse	High PAL	Middle school or above	Non-smoker	drinker	NO
202454318001	¡Ý2	6	13.9	29.408173	61	Male	Rural	Married and living with a spouse	Low PAL	Elementary school or below	Smoker	Non-drinker	NO
202454319002	0	6	12.3	22.024366	72	Male	Rural	Married and living with a spouse	High PAL	Elementary school or below	Smoker	Non-drinker	NO
202454320001	0	7	13.3	19.37888	79	Male	Rural	Married and living with a spouse	High PAL	Elementary school or below	Smoker	Non-drinker	NO
202454321002	1	5.5	15.2	21.170218	64	Male	Rural	Married and living with a spouse	High PAL	Elementary school or below	Smoker	drinker	Yes
202454322001	¡Ý2	5	12.6	203.66599	67	Female	Rural	Single, divorced, and windowed	Moderate PAL	Elementary school or below	Non-smoker	drinker	Yes
202454325002	1	8	14.1	19.93424	60	Male	Rural	Married and living with a spouse	High PAL	Elementary school or below	Smoker	drinker	NO
202454327002	0	10	15.4	23.553684	51	Male	Rural	Married and living with a spouse	High PAL	Elementary school or below	Non-smoker	Non-drinker	NO
202454329002	0	8	14.6	23.624447	61	Male	Rural	Married and living with a spouse	High PAL	Elementary school or below	Smoker	Non-drinker	NO
202454332002	0	8	15.7	23.377752	46	Male	Rural	Married and living with a spouse	Moderate PAL	Elementary school or below	Smoker	drinker	NO
202454333002	¡Ý2	6.5	13.2	23.462772	47	Male	Rural	Married and living with a spouse	High PAL	Elementary school or below	Smoker	Non-drinker	NO
204028104001	¡Ý2	11	12.6	31.330887	82	Female	Urban	Single, divorced, and windowed	Moderate PAL	Elementary school or below	Smoker	drinker	Yes
204028110002	1	8	15.6	23.79375	55	Male	Urban	Married and living with a spouse	Moderate PAL	Middle school or above	Smoker	drinker	NO
204028117002	¡Ý2	7	15.6	25.856081	66	Male	Urban	Married and living with a spouse	High PAL	Middle school or above	Smoker	drinker	NO
204028122001	1	6	16.3	23.347908	60	Male	Urban	Married and living with a spouse	High PAL	Middle school or above	Smoker	drinker	NO
204028126001	0	7	14.8	24.532728	62	Male	Urban	Married and living with a spouse	Low PAL	Middle school or above	Non-smoker	Non-drinker	NO
204028212001	1	8	16.5	22.481329	58	Male	Urban	Married and living with a spouse	High PAL	Middle school or above	Smoker	drinker	NO
204028213001	0	7.5	15.9	24.926512	62	Male	Urban	Married and living with a spouse	Low PAL	Elementary school or below	Smoker	drinker	NO
204028215001	¡Ý2	5.5	14.3	22.951065	78	Male	Urban	Single, divorced, and windowed	High PAL	Middle school or above	Smoker	drinker	NO
204028220002	¡Ý2	5	16.2	24.670767	65	Male	Urban	Married and living with a spouse	High PAL	Elementary school or below	Smoker	drinker	NO
204906101001	0	8	15.4	24.446066	63	Male	Rural	Married and living with a spouse	High PAL	Elementary school or below	Smoker	Non-drinker	NO
204906103002	¡Ý2	6	15.4	19.347475	59	Male	Rural	Married and living with a spouse	High PAL	Middle school or above	Smoker	Non-drinker	NO
204906104002	¡Ý2	8.5	15	19.743452	78	Male	Rural	Married and living with a spouse	High PAL	Middle school or above	Smoker	drinker	NO
204906105001	0	5	11.9	20.910776	69	Female	Rural	Married and living with a spouse	High PAL	Elementary school or below	Non-smoker	Non-drinker	Yes
204906105002	1	9	14.1	23.706736	75	Male	Rural	Married and living with a spouse	Moderate PAL	Elementary school or below	Smoker	Non-drinker	Yes
204906107001	¡Ý2	5	14.8	22.293568	67	Male	Rural	Married and living with a spouse	High PAL	Middle school or above	Smoker	drinker	NO
204906109002	¡Ý2	7	15.4	22.725168	58	Male	Rural	Married but living without a spouse	High PAL	Middle school or above	Smoker	Non-drinker	NO
204906110001	¡Ý2	9	13	24.653254	67	Male	Rural	Married and living with a spouse	Moderate PAL	Elementary school or below	Smoker	drinker	NO
204906111002	1	7	13.1	17.817026	75	Male	Rural	Married and living with a spouse	Moderate PAL	Middle school or above	Non-smoker	drinker	NO
204906112002	¡Ý2	3	13.2	19.37974	74	Male	Rural	Married and living with a spouse	High PAL	Middle school or above	Smoker	Non-drinker	NO
204906113002	1	6	15.1	25.103968	57	Male	Rural	Married and living with a spouse	High PAL	Middle school or above	Smoker	Non-drinker	NO
204906114001	1	5	14.2	16.729654	61	Male	Rural	Married and living with a spouse	Moderate PAL	Elementary school or below	Smoker	drinker	NO
204906115001	0	6	14.1	24.899622	51	Male	Rural	Married and living with a spouse	Moderate PAL	Middle school or above	Smoker	drinker	NO
204906115002	0	9	12.8	25.249336	50	Female	Rural	Married and living with a spouse	Moderate PAL	Middle school or above	Non-smoker	drinker	Yes
204906117002	0	15	13.9	22.38235	67	Male	Rural	Married and living with a spouse	High PAL	Elementary school or below	Smoker	Non-drinker	NO
204906120001	1	8	14.6	22.394026	49	Male	Rural	Married and living with a spouse	Low PAL	Elementary school or below	Smoker	drinker	NO
204906121001	1	8	15.8	34.58806	64	Male	Rural	Married and living with a spouse	High PAL	Elementary school or below	Smoker	drinker	Yes
204906122002	¡Ý2	9	12.1	19.248003	77	Male	Rural	Married and living with a spouse	Moderate PAL	Elementary school or below	Smoker	Non-drinker	NO
204906123002	¡Ý2	5	13.8	21.600365	54	Male	Rural	Married and living with a spouse	High PAL	Middle school or above	Smoker	drinker	NO
204906124001	1	5	13.3	21.207977	85	Male	Rural	Married and living with a spouse	Moderate PAL	Elementary school or below	Smoker	drinker	NO
204906125002	¡Ý2	2	10.8	18.688868	71	Male	Rural	Married and living with a spouse	Moderate PAL	Middle school or above	Non-smoker	Non-drinker	NO
204906127002	1	5	14.4	22.000633	47	Male	Rural	Married and living with a spouse	High PAL	Middle school or above	Smoker	drinker	NO
204906130001	¡Ý2	9	13.3	18.78906	66	Male	Rural	Married and living with a spouse	Moderate PAL	Elementary school or below	Smoker	Non-drinker	NO
204906134001	0	7	16.4	23.219894	46	Male	Rural	Married and living with a spouse	High PAL	Elementary school or below	Smoker	drinker	NO
204906201001	0	6	11.8	19.223501	68	Male	Rural	Single, divorced, and windowed	High PAL	Elementary school or below	Smoker	drinker	NO
204906202002	¡Ý2	12	13.4	19.947966	67	Male	Rural	Married and living with a spouse	Low PAL	Elementary school or below	Non-smoker	Non-drinker	NO
204906203002	¡Ý2	7	14.9	25.492043	54	Male	Rural	Married and living with a spouse	High PAL	Elementary school or below	Non-smoker	Non-drinker	NO
204906204002	¡Ý2	5	10.8	19.79853	66	Male	Rural	Married and living with a spouse	High PAL	Elementary school or below	Smoker	drinker	NO
204906206002	¡Ý2	4.5	14.1	25.039148	64	Male	Rural	Married and living with a spouse	High PAL	Elementary school or below	Smoker	drinker	NO
204906207001	¡Ý2	6	14.7	27.568283	50	Male	Rural	Married and living with a spouse	High PAL	Middle school or above	Smoker	Non-drinker	NO
204906210002	0	10	15.8	23.191595	72	Male	Rural	Married and living with a spouse	High PAL	Elementary school or below	Non-smoker	Non-drinker	NO
204906211001	1	7	14.1	22.706842	59	Male	Rural	Married and living with a spouse	High PAL	Elementary school or below	Smoker	Non-drinker	NO
204906212001	1	5.5	13.4	21.348736	83	Male	Rural	Single, divorced, and windowed	High PAL	Elementary school or below	Smoker	drinker	NO
204906213001	¡Ý2	8	14.6	26.405416	63	Male	Rural	Single, divorced, and windowed	High PAL	Elementary school or below	Smoker	Non-drinker	NO
204906216001	¡Ý2	7	14.2	23.126852	67	Female	Rural	Single, divorced, and windowed	High PAL	Elementary school or below	Non-smoker	drinker	Yes
204906218001	1	10	12.4	21.117807	92	Male	Rural	Single, divorced, and windowed	High PAL	Middle school or above	Non-smoker	drinker	NO
204906219002	¡Ý2	6	14.8	26.914675	63	Male	Rural	Married and living with a spouse	Moderate PAL	Elementary school or below	Smoker	Non-drinker	Yes
204906222001	¡Ý2	4	14.1	22.872225	77	Male	Rural	Married and living with a spouse	High PAL	Elementary school or below	Smoker	Non-drinker	NO
204906222002	1	2	9.9	19.694399	77	Female	Rural	Married and living with a spouse	Low PAL	Elementary school or below	Non-smoker	Non-drinker	Yes
204906223002	0	3.5	15.4	22.974018	58	Male	Rural	Married and living with a spouse	High PAL	Middle school or above	Smoker	drinker	NO
204906224001	¡Ý2	6	13.8	22.091282	65	Male	Rural	Married and living with a spouse	High PAL	Elementary school or below	Smoker	drinker	NO
204906225002	¡Ý2	5	15.3	21.561066	81	Male	Rural	Married and living with a spouse	High PAL	Elementary school or below	Smoker	drinker	NO
204906226001	0	5	13.8	18.934912	75	Male	Rural	Married and living with a spouse	Moderate PAL	Middle school or above	Smoker	drinker	NO
204906228001	0	8	13.8	27.35846	49	Male	Rural	Married and living with a spouse	Moderate PAL	Elementary school or below	Smoker	drinker	NO
204906229002	¡Ý2	10	14.3	19.751556	67	Male	Rural	Married and living with a spouse	Moderate PAL	Elementary school or below	Smoker	drinker	NO
204906230001	0	10	13.1	21.83356	78	Male	Rural	Married and living with a spouse	Moderate PAL	Elementary school or below	Non-smoker	Non-drinker	NO
204906231001	¡Ý2	6	12.2	21.895771	74	Male	Rural	Married and living with a spouse	High PAL	Middle school or above	Smoker	Non-drinker	NO
204906234001	0	6	12.5	23.463465	74	Female	Rural	Single, divorced, and windowed	High PAL	Elementary school or below	Non-smoker	Non-drinker	Yes
204906235001	1	7	13.9	29.43313	65	Female	Rural	Married and living with a spouse	High PAL	Elementary school or below	Non-smoker	drinker	Yes
204906235002	1	10	13.6	21.199785	73	Male	Rural	Married and living with a spouse	High PAL	Elementary school or below	Smoker	drinker	NO
204906237002	0	6	14.8	26.592201	51	Male	Rural	Married and living with a spouse	Moderate PAL	Middle school or above	Smoker	drinker	NO
204906239001	0	6	14.9	24.371117	45	Male	Rural	Married and living with a spouse	High PAL	Elementary school or below	Smoker	drinker	NO
204906240001	0	9	15.4	22.553095	49	Male	Rural	Married and living with a spouse	High PAL	Elementary school or below	Smoker	drinker	NO
204906241001	0	6.5	16.4	17.885017	45	Male	Rural	Married and living with a spouse	Moderate PAL	Elementary school or below	Non-smoker	Non-drinker	NO
204906301001	1	8	13.2	20.323746	49	Male	Rural	Married and living with a spouse	High PAL	Elementary school or below	Non-smoker	Non-drinker	NO
204906304001	1	8	14.7	23.731026	54	Male	Rural	Married and living with a spouse	Low PAL	Middle school or above	Smoker	drinker	NO
204906305001	1	7	15.8	28.3976	74	Male	Rural	Married and living with a spouse	High PAL	Elementary school or below	Smoker	Non-drinker	NO
204906307002	0	5	14.9	22.076845	61	Male	Rural	Married and living with a spouse	Moderate PAL	Elementary school or below	Smoker	drinker	NO
204906308002	1	8	15	26.785454	53	Male	Rural	Married and living with a spouse	High PAL	Elementary school or below	Smoker	Non-drinker	NO
204906309002	¡Ý2	8.5	13.1	16.917444	75	Male	Rural	Married and living with a spouse	Moderate PAL	Elementary school or below	Smoker	drinker	NO
204906310002	1	5	16.1	23.297829	63	Male	Rural	Single, divorced, and windowed	High PAL	Middle school or above	Smoker	drinker	NO
204906312001	0	6	14.3	22.83637	64	Male	Rural	Married and living with a spouse	Low PAL	Middle school or above	Smoker	drinker	NO
204906313002	¡Ý2	7	15.9	26.851416	60	Male	Rural	Married and living with a spouse	Moderate PAL	Elementary school or below	Smoker	Non-drinker	NO
204906315001	¡Ý2	5	13.5	22.726776	61	Male	Rural	Married and living with a spouse	Moderate PAL	Elementary school or below	Non-smoker	Non-drinker	NO
204906316001	1	8	14.1	20.871815	61	Male	Rural	Married and living with a spouse	Moderate PAL	Elementary school or below	Smoker	drinker	NO
204906317001	¡Ý2	8	14.6	20.791956	50	Male	Rural	Married and living with a spouse	High PAL	Middle school or above	Smoker	drinker	NO
204906318002	¡Ý2	6	15.2	20.472836	80	Male	Rural	Married and living with a spouse	High PAL	Elementary school or below	Smoker	Non-drinker	NO
204906323001	0	7	15.1	21.334053	56	Male	Rural	Single, divorced, and windowed	High PAL	Middle school or above	Non-smoker	drinker	NO
204906325002	0	7	15.6	20.7755	58	Male	Rural	Married and living with a spouse	High PAL	Elementary school or below	Smoker	drinker	NO
205304102002	0	6	12.7	22.803516	66	Female	Urban	Married and living with a spouse	High PAL	Middle school or above	Non-smoker	drinker	Yes
205304102003	0	8	12.1	18.342234	69	Male	Urban	Married and living with a spouse	High PAL	Elementary school or below	Non-smoker	drinker	NO
205304104001	¡Ý2	6	15.5	26.643703	62	Male	Urban	Married and living with a spouse	High PAL	Elementary school or below	Smoker	Non-drinker	NO
205304106003	0	8	14.5	25.267557	50	Male	Urban	Married and living with a spouse	High PAL	Elementary school or below	Smoker	drinker	NO
205304201002	¡Ý2	6	17.4	25.43394	57	Male	Urban	Married and living with a spouse	High PAL	Middle school or above	Smoker	drinker	NO
205304202001	1	9	13.1	24.863726	82	Female	Urban	Single, divorced, and windowed	Moderate PAL	Elementary school or below	Non-smoker	Non-drinker	Yes
205304203001	¡Ý2	2	15	26.992186	67	Male	Urban	Single, divorced, and windowed	High PAL	Elementary school or below	Smoker	drinker	Yes
205304206002	0	6	14.5	23.647646	60	Male	Urban	Married and living with a spouse	Moderate PAL	Elementary school or below	Smoker	drinker	NO
205304209001	0	6	16.8	27.212166	62	Male	Urban	Single, divorced, and windowed	High PAL	Elementary school or below	Smoker	drinker	NO
205304213001	0	6	14.1	25.990149	63	Male	Urban	Married and living with a spouse	High PAL	Elementary school or below	Smoker	drinker	Yes
205304213002	¡Ý2	6	13.7	30.61633	65	Female	Urban	Married and living with a spouse	High PAL	Elementary school or below	Non-smoker	Non-drinker	Yes
205304214002	1	7	14	24.97057	66	Male	Urban	Married and living with a spouse	High PAL	Elementary school or below	Smoker	Non-drinker	NO
205304215002	¡Ý2	7	13.6	24.758068	65	Male	Urban	Married and living with a spouse	Moderate PAL	Elementary school or below	Non-smoker	drinker	NO
205304218002	0	9	13	22.519617	61	Male	Urban	Married and living with a spouse	Moderate PAL	Elementary school or below	Smoker	drinker	NO
205304221001	¡Ý2	7	14.1	21.024307	64	Male	Urban	Married and living with a spouse	High PAL	Elementary school or below	Smoker	Non-drinker	NO
205304222001	¡Ý2	9	14.6	31.365576	68	Male	Urban	Single, divorced, and windowed	High PAL	Elementary school or below	Smoker	Non-drinker	Yes
205304223001	¡Ý2	6	12.1	24.203207	73	Female	Urban	Married and living with a spouse	High PAL	Elementary school or below	Non-smoker	Non-drinker	Yes
205304223002	¡Ý2	6	12.5	20.327692	79	Male	Urban	Married and living with a spouse	High PAL	Elementary school or below	Non-smoker	Non-drinker	NO
205304225002	1	8	14.2	21.63066	62	Male	Urban	Married and living with a spouse	Moderate PAL	Elementary school or below	Smoker	drinker	NO
205304227001	0	6	13.1	24.964386	59	Male	Urban	Married and living with a spouse	High PAL	Elementary school or below	Non-smoker	Non-drinker	NO
205304302003	0	4	13.5	24.1977	57	Male	Urban	Married and living with a spouse	High PAL	Middle school or above	Smoker	drinker	NO
205304306001	0	7	14.7	24.111477	53	Male	Urban	Married and living with a spouse	High PAL	Middle school or above	Non-smoker	Non-drinker	NO
205304308002	1	5.5	13.6	22.452545	58	Male	Urban	Married and living with a spouse	Low PAL	Middle school or above	Smoker	drinker	NO
205304309001	¡Ý2	8	15.4	20.111816	55	Male	Urban	Single, divorced, and windowed	High PAL	Elementary school or below	Smoker	drinker	NO
205304311001	¡Ý2	8	15.6	27.678303	83	Male	Urban	Married and living with a spouse	Moderate PAL	Elementary school or below	Smoker	drinker	Yes
205304312002	0	6	14.3	31.354334	51	Male	Urban	Married and living with a spouse	High PAL	Middle school or above	Smoker	drinker	NO
205304317002	1	8	13.9	25.561907	68	Male	Urban	Married and living with a spouse	High PAL	Elementary school or below	Smoker	drinker	NO
205304320001	1	2	13.1	23.792543	62	Male	Urban	Married and living with a spouse	High PAL	Elementary school or below	Smoker	Non-drinker	NO
205304321002	1	7	13.6	27.19759	60	Male	Urban	Married and living with a spouse	High PAL	Elementary school or below	Smoker	Non-drinker	NO
205304323001	¡Ý2	5	14	24.858759	75	Male	Urban	Married and living with a spouse	Moderate PAL	Elementary school or below	Non-smoker	Non-drinker	NO
207406101002	¡Ý2	10	13.8	21.35552	76	Male	Rural	Married and living with a spouse	High PAL	Elementary school or below	Non-smoker	Non-drinker	NO
207406108001	0	5	14.2	19.820501	79	Male	Rural	Married and living with a spouse	High PAL	Elementary school or below	Smoker	drinker	NO
207406108002	¡Ý2	3	12.1	29.345406	72	Female	Rural	Married and living with a spouse	High PAL	Elementary school or below	Non-smoker	Non-drinker	Yes
207406109001	1	7	14	23.430826	58	Male	Rural	Married and living with a spouse	High PAL	Middle school or above	Non-smoker	drinker	NO
207406111001	0	5	14	25.057585	53	Male	Rural	Married but living without a spouse	Low PAL	Middle school or above	Smoker	Non-drinker	NO
207406112001	¡Ý2	9	14.1	26.380674	66	Male	Rural	Married and living with a spouse	High PAL	Elementary school or below	Smoker	Non-drinker	NO
207406114002	1	10	14.8	26.70327	82	Male	Rural	Married and living with a spouse	High PAL	Elementary school or below	Non-smoker	Non-drinker	Yes
207406117002	¡Ý2	4	14.4	21.791534	52	Male	Rural	Married and living with a spouse	Moderate PAL	Elementary school or below	Smoker	Non-drinker	NO
207406122002	1	8	15	20.808561	67	Male	Rural	Married and living with a spouse	High PAL	Elementary school or below	Smoker	drinker	NO
207406123001	¡Ý2	6	12.2	21.53505	60	Male	Rural	Single, divorced, and windowed	High PAL	Elementary school or below	Smoker	drinker	NO
207406125002	1	7.5	12.7	19.29708	64	Male	Rural	Married and living with a spouse	High PAL	Elementary school or below	Smoker	Non-drinker	NO
207406126001	1	4	14	27.285833	66	Male	Rural	Married and living with a spouse	Moderate PAL	Elementary school or below	Smoker	Non-drinker	Yes
207406127002	1	5	14.4	26.593206	58	Male	Rural	Married and living with a spouse	High PAL	Elementary school or below	Smoker	drinker	NO
207406128001	0	5	12.3	22.156626	81	Male	Rural	Single, divorced, and windowed	High PAL	Elementary school or below	Smoker	Non-drinker	Yes
207406129001	1	3	13.3	21.083565	69	Male	Rural	Married and living with a spouse	High PAL	Elementary school or below	Smoker	Non-drinker	NO
207406130001	0	10	14.6	20.734337	49	Male	Rural	Married and living with a spouse	High PAL	Middle school or above	Smoker	drinker	NO
207406132001	1	2.5	13.7	21.501135	61	Male	Rural	Married but living without a spouse	High PAL	Elementary school or below	Smoker	Non-drinker	NO
207406133001	¡Ý2	7	13.6	17.170198	72	Male	Rural	Single, divorced, and windowed	High PAL	Elementary school or below	Smoker	drinker	Yes
207406134001	1	10	15.5	30.959007	68	Male	Rural	Married and living with a spouse	High PAL	Elementary school or below	Smoker	Non-drinker	NO
207406137002	1	5	13.8	25.717058	47	Male	Rural	Married and living with a spouse	High PAL	Middle school or above	Smoker	drinker	NO
207406138001	0	7	15.7	27.677258	48	Male	Rural	Married and living with a spouse	High PAL	Elementary school or below	Smoker	Non-drinker	NO
207406139002	1	6	15.1	24.02064	47	Male	Rural	Married and living with a spouse	Moderate PAL	Elementary school or below	Smoker	drinker	NO
207406201001	¡Ý2	6	14.3	21.281925	84	Male	Rural	Married and living with a spouse	Moderate PAL	Elementary school or below	Smoker	Non-drinker	NO
207406203002	1	8	12.1	21.520157	73	Male	Rural	Married and living with a spouse	High PAL	Elementary school or below	Smoker	Non-drinker	NO
207406204001	1	6	11.7	20.666193	94	Male	Rural	Single, divorced, and windowed	Moderate PAL	Elementary school or below	Smoker	drinker	Yes
207406207001	¡Ý2	8	15.6	26.024998	57	Male	Rural	Married and living with a spouse	High PAL	Middle school or above	Smoker	Non-drinker	NO
207406208001	0	8	14.5	22.348799	61	Male	Rural	Married and living with a spouse	Low PAL	Elementary school or below	Smoker	Non-drinker	NO
207406210001	1	8	10.5	19.79592	66	Female	Rural	Married and living with a spouse	High PAL	Elementary school or below	Non-smoker	Non-drinker	Yes
207406210002	1	9	15	18.75287	67	Male	Rural	Married and living with a spouse	Low PAL	Elementary school or below	Smoker	Non-drinker	NO
207406212001	¡Ý2	8	14.4	24.257408	64	Male	Rural	Married and living with a spouse	Low PAL	Elementary school or below	Smoker	drinker	NO
207406213001	0	4	9	22.432041	73	Male	Rural	Married and living with a spouse	Moderate PAL	Elementary school or below	Smoker	drinker	NO
207406214001	1	6	15.4	20.294945	67	Male	Rural	Married and living with a spouse	Moderate PAL	Elementary school or below	Smoker	Non-drinker	NO
207406217002	¡Ý2	6.5	12.9	24.121677	56	Male	Rural	Married and living with a spouse	High PAL	Middle school or above	Smoker	Non-drinker	NO
207406218001	¡Ý2	8	14.1	27.666824	63	Male	Rural	Married and living with a spouse	High PAL	Elementary school or below	Smoker	Non-drinker	NO
207406219002	¡Ý2	5	13.7	25.871826	55	Male	Rural	Married and living with a spouse	High PAL	Middle school or above	Smoker	Non-drinker	NO
207406222001	1	8	14.8	25.467682	58	Male	Rural	Married but living without a spouse	High PAL	Middle school or above	Smoker	Non-drinker	NO
207406224002	¡Ý2	5	17.1	25.21463	67	Male	Rural	Married but living without a spouse	High PAL	Elementary school or below	Smoker	drinker	NO
207406227001	1	8	13.7	20.317467	63	Male	Rural	Married and living with a spouse	Moderate PAL	Elementary school or below	Smoker	drinker	NO
207406231002	0	8	15.4	24.862246	55	Male	Rural	Married and living with a spouse	High PAL	Elementary school or below	Smoker	Non-drinker	NO
207406232001	1	4	9.7	19.430672	62	Male	Rural	Married and living with a spouse	Low PAL	Elementary school or below	Smoker	Non-drinker	NO
207406233002	0	7	11.6	20.818113	77	Male	Rural	Married and living with a spouse	High PAL	Elementary school or below	Non-smoker	Non-drinker	Yes
207406301002	0	6	15.1	25.538666	51	Male	Urban	Married and living with a spouse	Moderate PAL	Middle school or above	Smoker	Non-drinker	NO
207406306002	¡Ý2	5	13.3	21.853943	70	Male	Urban	Married and living with a spouse	Moderate PAL	Elementary school or below	Smoker	Non-drinker	NO
207406307002	¡Ý2	5.5	14.2	22.356688	52	Male	Urban	Married and living with a spouse	High PAL	Middle school or above	Smoker	Non-drinker	NO
207428103001	0	7	13.8	24.689837	69	Male	Rural	Married and living with a spouse	Low PAL	Elementary school or below	Smoker	Non-drinker	NO
207428104001	¡Ý2	6	12.7	20.515493	76	Male	Rural	Married and living with a spouse	High PAL	Elementary school or below	Smoker	Non-drinker	NO
207428107002	¡Ý2	7	13.7	20.345522	64	Male	Rural	Married and living with a spouse	High PAL	Elementary school or below	Non-smoker	drinker	NO
207428111001	¡Ý2	5	14.1	30.856256	50	Male	Rural	Married but living without a spouse	Moderate PAL	Elementary school or below	Non-smoker	Non-drinker	NO
207428112001	¡Ý2	10	10.8	22.181984	91	Female	Rural	Single, divorced, and windowed	High PAL	Elementary school or below	Non-smoker	Non-drinker	Yes
207428113001	¡Ý2	10	14	24.441732	68	Female	Rural	Married and living with a spouse	Moderate PAL	Elementary school or below	Non-smoker	Non-drinker	Yes
207428113002	0	8	15.2	18.400442	68	Male	Rural	Married and living with a spouse	Moderate PAL	Middle school or above	Non-smoker	Non-drinker	NO
207428114001	1	7	13.8	24.268917	67	Male	Rural	Married but living without a spouse	Moderate PAL	Elementary school or below	Non-smoker	drinker	NO
207428118002	1	8	15.1	21.383032	70	Male	Rural	Married and living with a spouse	Moderate PAL	Elementary school or below	Non-smoker	drinker	Yes
207428120001	¡Ý2	8.5	12.9	21.68523	78	Female	Rural	Single, divorced, and windowed	Moderate PAL	Elementary school or below	Non-smoker	Non-drinker	Yes
207428126002	0	6	13.4	26.595625	50	Female	Rural	Married and living with a spouse	High PAL	Elementary school or below	Non-smoker	Non-drinker	Yes
207428127001	1	8	12.7	27.951582	74	Female	Rural	Married and living with a spouse	Moderate PAL	Elementary school or below	Non-smoker	Non-drinker	Yes
207428133001	0	6	13.6	29.166197	73	Female	Rural	Married and living with a spouse	Moderate PAL	Elementary school or below	Non-smoker	Non-drinker	Yes
207428139001	1	8	15.6	28.850529	48	Male	Rural	Married and living with a spouse	High PAL	Elementary school or below	Non-smoker	Non-drinker	NO
207428201001	¡Ý2	7	14.8	21.76014	82	Male	Rural	Married and living with a spouse	Moderate PAL	Elementary school or below	Smoker	drinker	NO
207428202002	1	7	14.8	24.423395	49	Male	Rural	Married and living with a spouse	Moderate PAL	Middle school or above	Smoker	Non-drinker	NO
207428203002	¡Ý2	7.5	13.6	22.813622	65	Male	Rural	Married and living with a spouse	Moderate PAL	Elementary school or below	Smoker	drinker	NO
207428204001	1	7	15.8	23.185385	57	Male	Rural	Married and living with a spouse	Low PAL	Elementary school or below	Smoker	drinker	NO
207428206001	1	3	13.3	21.545229	82	Male	Rural	Single, divorced, and windowed	Moderate PAL	Elementary school or below	Non-smoker	Non-drinker	NO
207428208002	1	5	15	22.977802	53	Male	Rural	Married and living with a spouse	High PAL	Elementary school or below	Smoker	drinker	NO
207428210001	1	6	14.9	25.99913	71	Male	Rural	Married and living with a spouse	Moderate PAL	Elementary school or below	Smoker	drinker	Yes
207428212001	¡Ý2	4	12.5	21.562319	64	Male	Rural	Married and living with a spouse	High PAL	Elementary school or below	Smoker	drinker	NO
207428213001	¡Ý2	7	14.8	19.470043	68	Male	Rural	Married and living with a spouse	High PAL	Elementary school or below	Smoker	Non-drinker	NO
207428214001	0	6	16.4	19.838089	52	Male	Rural	Single, divorced, and windowed	High PAL	Middle school or above	Smoker	Non-drinker	NO
207428215002	¡Ý2	6.5	14.9	27.431587	54	Male	Rural	Married and living with a spouse	Moderate PAL	Elementary school or below	Smoker	Non-drinker	NO
207428216001	0	12	13.7	22.21368	82	Male	Rural	Married and living with a spouse	Moderate PAL	Elementary school or below	Non-smoker	Non-drinker	Yes
207428217001	0	8	11.5	22.748615	69	Female	Rural	Single, divorced, and windowed	High PAL	Elementary school or below	Non-smoker	drinker	Yes
207428219001	1	8	13.9	18.839167	54	Male	Rural	Married and living with a spouse	High PAL	Elementary school or below	Smoker	Non-drinker	NO
207428220001	¡Ý2	4	15.4	26.58708	80	Female	Rural	Married and living with a spouse	Moderate PAL	Elementary school or below	Non-smoker	Non-drinker	Yes
207428220002	¡Ý2	5	11.8	25.550203	84	Male	Rural	Married and living with a spouse	High PAL	Elementary school or below	Smoker	Non-drinker	Yes
207428223002	1	8	7.9	19.480967	58	Male	Rural	Married and living with a spouse	High PAL	Elementary school or below	Smoker	Non-drinker	NO
207428303002	1	7	13	21.453285	59	Male	Rural	Married and living with a spouse	Moderate PAL	Elementary school or below	Smoker	Non-drinker	NO
207428307002	¡Ý2	9	8.4	24.407911	76	Male	Rural	Married and living with a spouse	High PAL	Elementary school or below	Smoker	Non-drinker	Yes
207428309001	¡Ý2	3	11.9	22.921043	77	Female	Rural	Single, divorced, and windowed	High PAL	Elementary school or below	Non-smoker	Non-drinker	Yes
207428312001	0	9	11.7	16.81723	77	Male	Rural	Married and living with a spouse	High PAL	Elementary school or below	Smoker	Non-drinker	NO
207428318001	¡Ý2	8	14.7	26.899681	51	Male	Rural	Married and living with a spouse	High PAL	Middle school or above	Non-smoker	drinker	NO
207428323002	¡Ý2	4	15.1	21.429192	71	Male	Rural	Married and living with a spouse	Moderate PAL	Elementary school or below	Smoker	Non-drinker	NO
207428324001	¡Ý2	7	14.4	24.889498	66	Male	Rural	Married and living with a spouse	High PAL	Elementary school or below	Smoker	drinker	NO
207428325002	1	8	14.1	23.454437	66	Male	Rural	Married and living with a spouse	Low PAL	Elementary school or below	Smoker	Non-drinker	NO
207428326002	¡Ý2	7	15.5	27.393042	51	Male	Rural	Married and living with a spouse	Moderate PAL	Elementary school or below	Smoker	Non-drinker	NO
207428329002	0	8	14	23.19585	50	Male	Rural	Married and living with a spouse	Low PAL	Elementary school or below	Non-smoker	Non-drinker	NO
211154103001	1	6	15.2	26.006819	51	Male	Urban	Married and living with a spouse	Moderate PAL	Middle school or above	Smoker	drinker	NO
211154107001	1	5	15.9	20.097342	55	Male	Urban	Married and living with a spouse	Moderate PAL	Middle school or above	Smoker	drinker	NO
211154117001	1	7	15.8	25.545393	67	Male	Urban	Married and living with a spouse	Low PAL	Middle school or above	Non-smoker	drinker	NO
211154117002	¡Ý2	8	14.4	31.920183	65	Female	Urban	Married and living with a spouse	Moderate PAL	Elementary school or below	Smoker	Non-drinker	Yes
211154120001	0	6	16.2	28.629585	66	Male	Urban	Married and living with a spouse	High PAL	Elementary school or below	Smoker	drinker	NO
211154128002	0	6	16	22.901003	45	Male	Urban	Married and living with a spouse	High PAL	Elementary school or below	Non-smoker	drinker	NO
211154201002	¡Ý2	8	16.8	21.077168	69	Male	Urban	Married and living with a spouse	High PAL	Elementary school or below	Non-smoker	drinker	NO
211154203001	¡Ý2	5	13.5	18.757175	69	Male	Urban	Single, divorced, and windowed	Low PAL	Elementary school or below	Smoker	drinker	NO
211154212002	0	8	14.4	24.913061	65	Male	Urban	Single, divorced, and windowed	Low PAL	Middle school or above	Non-smoker	drinker	NO
211154214001	0	7	13.2	17.702593	78	Male	Urban	Married and living with a spouse	High PAL	Middle school or above	Smoker	Non-drinker	NO
211154215001	0	7	12.4	20.045614	70	Male	Urban	Married and living with a spouse	Moderate PAL	Middle school or above	Non-smoker	Non-drinker	NO
211154216002	¡Ý2	3	14.8	18.671326	77	Male	Urban	Married and living with a spouse	Moderate PAL	Elementary school or below	Smoker	Non-drinker	NO
211154220002	¡Ý2	6	14.9	22.123419	53	Male	Urban	Married and living with a spouse	Low PAL	Elementary school or below	Smoker	Non-drinker	NO
211154226001	0	6	13.1	21.36058	63	Male	Urban	Married and living with a spouse	High PAL	Middle school or above	Smoker	drinker	NO
211154227002	¡Ý2	5	14.2	23.008175	59	Male	Urban	Married and living with a spouse	High PAL	Middle school or above	Smoker	drinker	Yes
211154228001	¡Ý2	4	13.6	27.15459	75	Male	Urban	Married and living with a spouse	High PAL	Middle school or above	Smoker	drinker	Yes
211154232002	¡Ý2	7	14.2	21.034245	57	Male	Urban	Married and living with a spouse	High PAL	Middle school or above	Smoker	Non-drinker	NO
211154302002	¡Ý2	8	15.1	28.690573	57	Male	Rural	Married and living with a spouse	High PAL	Elementary school or below	Smoker	drinker	NO
211154303001	1	6	15	24.454023	58	Male	Rural	Single, divorced, and windowed	High PAL	Elementary school or below	Smoker	drinker	NO
211154305001	¡Ý2	8	15.1	25.635576	65	Male	Rural	Married and living with a spouse	Moderate PAL	Middle school or above	Smoker	drinker	NO
211154307002	¡Ý2	6	15.7	22.827692	53	Male	Rural	Married and living with a spouse	Low PAL	Middle school or above	Smoker	drinker	NO
211154308002	¡Ý2	5	13.4	23.323414	82	Male	Rural	Married and living with a spouse	High PAL	Middle school or above	Smoker	Non-drinker	NO
211154312001	0	8	14.4	24.772285	64	Male	Rural	Married and living with a spouse	High PAL	Elementary school or below	Non-smoker	drinker	Yes
211154312002	1	7	12.3	20.823904	63	Female	Rural	Married and living with a spouse	Moderate PAL	Elementary school or below	Non-smoker	Non-drinker	Yes
211154313002	1	6	15.5	21.91369	58	Male	Rural	Married and living with a spouse	High PAL	Elementary school or below	Smoker	Non-drinker	NO
211154314002	¡Ý2	5	14.9	21.340054	60	Male	Rural	Married and living with a spouse	Moderate PAL	Middle school or above	Non-smoker	Non-drinker	NO
211154316001	¡Ý2	6	14.1	27.80674	56	Male	Rural	Married and living with a spouse	Low PAL	Middle school or above	Smoker	drinker	NO
211154317002	¡Ý2	8	13.3	26.80419	51	Male	Rural	Married and living with a spouse	High PAL	Elementary school or below	Smoker	drinker	NO
211154320002	¡Ý2	8	14	22.293144	59	Male	Rural	Married and living with a spouse	High PAL	Elementary school or below	Smoker	drinker	NO
211154322002	¡Ý2	7	13.8	21.198853	58	Male	Rural	Married and living with a spouse	High PAL	Elementary school or below	Smoker	drinker	NO
211154328001	¡Ý2	6	15.2	24.21875	68	Male	Rural	Married and living with a spouse	Moderate PAL	Elementary school or below	Smoker	Non-drinker	NO
211154329001	¡Ý2	8	12.5	21.082975	67	Female	Rural	Married and living with a spouse	Moderate PAL	Elementary school or below	Smoker	Non-drinker	Yes
211154329002	¡Ý2	10	14.4	33.38656	67	Male	Rural	Married and living with a spouse	High PAL	Elementary school or below	Smoker	drinker	Yes
211176101001	1	6	16.1	21.44979	60	Male	Rural	Married and living with a spouse	Low PAL	Elementary school or below	Non-smoker	drinker	NO
211176102001	¡Ý2	4	15.3	29.155748	52	Male	Rural	Married and living with a spouse	High PAL	Elementary school or below	Smoker	drinker	NO
211176103002	0	8	14.3	20.48335	64	Male	Rural	Married and living with a spouse	Moderate PAL	Elementary school or below	Smoker	Non-drinker	NO
211176107001	¡Ý2	8	14.1	20.200596	49	Male	Rural	Married and living with a spouse	Moderate PAL	Elementary school or below	Smoker	drinker	NO
211176108001	1	8	11.4	22.40006	90	Male	Rural	Single, divorced, and windowed	High PAL	Elementary school or below	Non-smoker	Non-drinker	NO
211176110001	1	8	15.2	16.643597	53	Male	Rural	Married and living with a spouse	High PAL	Middle school or above	Smoker	drinker	NO
211176111001	0	8	14.9	24.198301	50	Male	Rural	Married and living with a spouse	High PAL	Middle school or above	Smoker	drinker	NO
211176112002	0	8	15.2	27.09989	58	Male	Rural	Married and living with a spouse	Moderate PAL	Elementary school or below	Smoker	drinker	NO
211176113001	¡Ý2	4	13.3	26.404978	58	Female	Rural	Married and living with a spouse	High PAL	Elementary school or below	Smoker	Non-drinker	Yes
211176113002	¡Ý2	7	13.8	21.886995	60	Male	Rural	Married and living with a spouse	High PAL	Elementary school or below	Smoker	Non-drinker	NO
211176114001	¡Ý2	3	16.9	25.154913	66	Male	Rural	Married and living with a spouse	High PAL	Elementary school or below	Non-smoker	Non-drinker	NO
211176117002	0	10	14.2	19.861084	49	Male	Rural	Married and living with a spouse	High PAL	Elementary school or below	Non-smoker	Non-drinker	NO
211176118001	¡Ý2	6	13.5	29.938084	61	Male	Rural	Married and living with a spouse	High PAL	Middle school or above	Smoker	drinker	NO
211176119002	¡Ý2	4	15.4	23.291191	53	Male	Rural	Married and living with a spouse	High PAL	Middle school or above	Smoker	Non-drinker	NO
211176121001	0	8	13.2	19.72386	64	Male	Rural	Married and living with a spouse	Moderate PAL	Elementary school or below	Smoker	drinker	NO
211176122001	0	5.5	15.4	23.386583	57	Male	Rural	Married and living with a spouse	High PAL	Elementary school or below	Smoker	drinker	NO
211176128001	¡Ý2	8	14.1	22.946785	64	Male	Rural	Married and living with a spouse	High PAL	Elementary school or below	Smoker	drinker	NO
211176129002	0	4	15.3	24.051182	60	Male	Rural	Married and living with a spouse	High PAL	Elementary school or below	Smoker	drinker	NO
211176130001	¡Ý2	3	15.2	21.738918	61	Male	Rural	Married and living with a spouse	High PAL	Elementary school or below	Smoker	drinker	NO
211176133002	0	8	11	22.121622	62	Male	Rural	Married and living with a spouse	Low PAL	Middle school or above	Smoker	Non-drinker	NO
211176137001	0	8	15.2	18.909542	47	Male	Rural	Married and living with a spouse	High PAL	Elementary school or below	Smoker	drinker	NO
211176201002	0	6	14.8	24.602423	60	Male	Rural	Single, divorced, and windowed	Low PAL	Middle school or above	Non-smoker	drinker	NO
211176204002	1	2	13.3	22.845938	60	Male	Rural	Married and living with a spouse	High PAL	Elementary school or below	Smoker	drinker	NO
211176207001	1	8	14.8	21.971836	63	Male	Rural	Married and living with a spouse	High PAL	Elementary school or below	Smoker	drinker	NO
211176208001	¡Ý2	4	13.3	25.172571	61	Male	Rural	Married and living with a spouse	Low PAL	Elementary school or below	Non-smoker	Non-drinker	NO
211176209001	¡Ý2	1	11.8	21.43797	60	Male	Rural	Single, divorced, and windowed	High PAL	Elementary school or below	Smoker	drinker	Yes
211176210002	0	6	14.5	20.226507	59	Male	Rural	Married and living with a spouse	High PAL	Elementary school or below	Smoker	Non-drinker	NO
211176212001	0	6	15.6	21.146496	64	Male	Rural	Married and living with a spouse	Moderate PAL	Middle school or above	Smoker	drinker	NO
211176216001	0	6	13.8	20.651987	73	Male	Rural	Single, divorced, and windowed	Moderate PAL	Elementary school or below	Smoker	Non-drinker	NO
211176222002	¡Ý2	6	13.7	25.221342	61	Male	Rural	Married and living with a spouse	High PAL	Middle school or above	Smoker	drinker	NO
211176223002	0	6	13.8	23.963911	57	Male	Rural	Married and living with a spouse	High PAL	Elementary school or below	Non-smoker	drinker	NO
211176226001	0	6	17.1	26.792067	47	Male	Rural	Married and living with a spouse	High PAL	Elementary school or below	Smoker	drinker	NO
211176228001	1	6	16.9	22.30963	54	Male	Rural	Married and living with a spouse	High PAL	Elementary school or below	Smoker	drinker	NO
211176229001	¡Ý2	7	8.5	17.867977	68	Male	Rural	Married and living with a spouse	High PAL	Elementary school or below	Smoker	drinker	NO
211176231001	0	7	17.2	21.921406	45	Male	Rural	Married and living with a spouse	High PAL	Elementary school or below	Non-smoker	Non-drinker	NO
211176232001	0	9	15.6	19.37313	47	Male	Rural	Married and living with a spouse	Low PAL	Elementary school or below	Smoker	drinker	NO
211176236001	0	7	15.6	27.79229	45	Male	Rural	Married and living with a spouse	High PAL	Elementary school or below	Non-smoker	drinker	NO
211176302001	0	8	16.1	27.375113	63	Male	Urban	Married and living with a spouse	High PAL	Elementary school or below	Smoker	drinker	NO
211176304001	¡Ý2	7	12.9	16.682829	77	Male	Urban	Married and living with a spouse	Moderate PAL	Middle school or above	Smoker	drinker	NO
211176305001	¡Ý2	2	13.6	19.997005	75	Male	Urban	Married and living with a spouse	High PAL	Elementary school or below	Smoker	Non-drinker	NO
211176307001	¡Ý2	4	14.6	27.769005	75	Male	Urban	Single, divorced, and windowed	High PAL	Elementary school or below	Non-smoker	Non-drinker	Yes
211176308001	0	7	15.3	26.673264	49	Male	Urban	Single, divorced, and windowed	Moderate PAL	Elementary school or below	Smoker	drinker	NO
211176309002	1	3	14.1	27.79072	54	Male	Urban	Married and living with a spouse	Moderate PAL	Elementary school or below	Non-smoker	drinker	NO
211176310002	1	6	15.6	30.280846	54	Male	Urban	Married and living with a spouse	High PAL	Middle school or above	Smoker	Non-drinker	NO
211176311002	1	6	14.3	27.53774	62	Male	Urban	Married and living with a spouse	High PAL	Elementary school or below	Smoker	drinker	NO
211176313002	1	6	14.1	27.90024	58	Male	Urban	Married and living with a spouse	High PAL	Middle school or above	Smoker	drinker	NO
211176314001	¡Ý2	8	16.6	30.05647	51	Male	Urban	Married and living with a spouse	Low PAL	Elementary school or below	Smoker	Non-drinker	Yes
211176315002	¡Ý2	7	14.9	23.540937	71	Male	Urban	Married and living with a spouse	High PAL	Elementary school or below	Non-smoker	Non-drinker	NO
211176317002	1	5	14.9	25.377481	63	Male	Urban	Married and living with a spouse	High PAL	Middle school or above	Non-smoker	drinker	NO
211176318002	¡Ý2	7	15	25.668219	61	Male	Urban	Married and living with a spouse	Low PAL	Elementary school or below	Non-smoker	Non-drinker	NO
211176319002	1	6	15.3	25.03268	53	Male	Urban	Married and living with a spouse	Moderate PAL	Middle school or above	Smoker	drinker	NO
211176320001	1	10	14.4	25.339125	64	Male	Urban	Married and living with a spouse	High PAL	Middle school or above	Smoker	Non-drinker	NO
211176323001	0	6	13.9	19.42743	76	Male	Urban	Single, divorced, and windowed	High PAL	Elementary school or below	Smoker	drinker	NO
211176325002	¡Ý2	7	16.8	31.837355	52	Male	Urban	Married and living with a spouse	Moderate PAL	Middle school or above	Smoker	Non-drinker	Yes
211176326001	¡Ý2	7	15.4	28.96593	67	Male	Urban	Married and living with a spouse	High PAL	Elementary school or below	Smoker	Non-drinker	Yes
211176326002	¡Ý2	8	12.5	35.46381	68	Female	Urban	Married and living with a spouse	Moderate PAL	Elementary school or below	Smoker	Non-drinker	Yes
211176332002	0	7	15.8	25.555655	46	Male	Urban	Married and living with a spouse	High PAL	Elementary school or below	Smoker	drinker	NO
211176336002	0	8	15.2	26.69743	57	Male	Urban	Married and living with a spouse	Low PAL	Elementary school or below	Smoker	drinker	NO
212428112001	¡Ý2	8	14.9	24.395617	61	Male	Urban	Married and living with a spouse	Low PAL	Middle school or above	Smoker	Non-drinker	NO
212428123002	¡Ý2	8	15.9	25.53638	67	Male	Urban	Married and living with a spouse	Moderate PAL	Elementary school or below	Smoker	drinker	Yes
212428125001	1	7	15.8	22.391119	47	Male	Urban	Married and living with a spouse	High PAL	Elementary school or below	Smoker	drinker	NO
212428130001	0	9	18.8	27.766748	48	Male	Urban	Single, divorced, and windowed	High PAL	Elementary school or below	Smoker	drinker	Yes
212428132001	1	5	13.8	25.616499	62	Male	Urban	Single, divorced, and windowed	High PAL	Elementary school or below	Smoker	drinker	NO
212428206002	¡Ý2	7	15	27.357374	67	Male	Urban	Married and living with a spouse	High PAL	Middle school or above	Smoker	drinker	NO
212428215001	¡Ý2	6.5	14.7	22.370947	71	Male	Urban	Married and living with a spouse	High PAL	Elementary school or below	Smoker	Non-drinker	NO
212428218001	¡Ý2	5	15.3	25.5796	54	Male	Urban	Married and living with a spouse	High PAL	Middle school or above	Smoker	drinker	NO
212428219002	¡Ý2	5	14.9	25.711573	63	Male	Urban	Married and living with a spouse	Moderate PAL	Middle school or above	Smoker	Non-drinker	NO
212428224001	0	6	16.6	25.862217	58	Male	Urban	Single, divorced, and windowed	High PAL	Middle school or above	Smoker	drinker	NO
212428227002	1	4	14.9	24.88764	56	Male	Urban	Married and living with a spouse	Moderate PAL	Middle school or above	Smoker	drinker	NO
212428233002	¡Ý2	5.5	14.2	24.310318	58	Male	Urban	Married and living with a spouse	Moderate PAL	Elementary school or below	Non-smoker	drinker	NO
212428301002	¡Ý2	5	15.1	22.07072	79	Male	Urban	Single, divorced, and windowed	Moderate PAL	Elementary school or below	Non-smoker	drinker	NO
212428302002	¡Ý2	6	14.8	25.645538	71	Male	Urban	Married and living with a spouse	Low PAL	Middle school or above	Smoker	Non-drinker	NO
212428304002	¡Ý2	7	14.8	21.90828	71	Male	Urban	Married and living with a spouse	High PAL	Middle school or above	Smoker	Non-drinker	NO
212428308001	¡Ý2	5	13.2	26.233301	64	Female	Urban	Single, divorced, and windowed	High PAL	Elementary school or below	Non-smoker	Non-drinker	Yes
212428311002	1	8	16.1	19.227686	62	Male	Urban	Married and living with a spouse	Moderate PAL	Middle school or above	Smoker	Non-drinker	NO
212428312002	¡Ý2	6.5	14.1	20.380236	58	Male	Urban	Married and living with a spouse	High PAL	Middle school or above	Smoker	drinker	NO
212428316001	¡Ý2	6	15.7	24.613966	52	Male	Urban	Married and living with a spouse	Moderate PAL	Middle school or above	Smoker	Non-drinker	NO
212428317002	1	6.5	15.8	26.703623	58	Male	Urban	Married and living with a spouse	Low PAL	Middle school or above	Smoker	Non-drinker	NO
212428318002	0	11	15.5	27.53136	64	Male	Urban	Married and living with a spouse	High PAL	Middle school or above	Smoker	drinker	NO
212428319002	1	6	15.7	21.674036	51	Male	Urban	Married and living with a spouse	Moderate PAL	Middle school or above	Smoker	drinker	NO
212428321001	1	7	15.5	20.35002	60	Male	Urban	Married and living with a spouse	High PAL	Middle school or above	Smoker	drinker	NO
212428322002	1	8	14	23.409925	53	Male	Urban	Married and living with a spouse	High PAL	Middle school or above	Smoker	drinker	Yes
212428324002	0	6	16.9	23.102755	62	Male	Urban	Married and living with a spouse	High PAL	Middle school or above	Smoker	Non-drinker	NO
212428325002	¡Ý2	7	16	24.948095	65	Male	Urban	Married and living with a spouse	Moderate PAL	Middle school or above	Smoker	drinker	NO
212428328001	¡Ý2	6	15.3	26.26866	78	Male	Urban	Married and living with a spouse	Moderate PAL	Elementary school or below	Smoker	Non-drinker	Yes
[truncated: 2,579 more rows]
